# Supplementary material for: An Information-Theoretic Method for Identifying Effective Treatments and Policies at the Beginning of a Pandemic
Source: Entropy (Basel). 2024 Nov 26;26(12):1021. doi: 10.3390/e26121021 (PMC11727047; doi:10.3390/e26121021)
Supplement: Supplementary file 1 [file entropy-26-01021-s001.zip]

Archive with 10 entries (10 files):
- .DS_Store
- Golan et al Pandemic Supplement (No Data) Revised Formatted.pdf
- ReadMe.txt
- S1 File.xlsx
- S2 File.dta
- S2 File.xlsx
- S3 File.dta
- S3 File.xlsx
- S4 File.do
- S5 File (gmentropylogit).ado
