# Supplementary material for: An Information-Theoretic Method for Identifying Effective Treatments and Policies at the Beginning of a Pandemic
Source: Entropy (Basel). 2024 Nov 26;26(12):1021. doi: 10.3390/e26121021 (PMC11727047; doi:10.3390/e26121021)
Supplement: Supplementary file 1 [file entropy-26-01021-s001.zip › ReadMe.txt]

The supplementary materials include:

	(1) The data dictionary
	(2) Our cleaned, full dataset in both xlsx and dta form
	(3) Out cleaned, usable subsample (485 observations) in both xlsx and dta form
	(4) The main do file for the old model
	(5) The necessary STATA ado file needed to run the old model
	(6) A supplementary file with details on the new frequency data used, and the 
            exact formulation of the inferential approach. 

Note that the ado file was written by Paul Corral, Senior Economist at the World Bank. 
Please see Paul Corral's github page for additional details on this ado file: 
https://github.com/pcorralrodas/gmentropylogit
