# Supplementary material for: An Information-Theoretic Method for Identifying Effective Treatments and Policies at the Beginning of a Pandemic
Source: Entropy (Basel). 2024 Nov 26;26(12):1021. doi: 10.3390/e26121021 (PMC11727047; doi:10.3390/e26121021)
Supplement: Supplementary file 1 [file entropy-26-01021-s001.zip › S1 File.xlsx]

## Sheet: Data Dictionary v10
Variable Name	Variable Label	Variable Type	Variable Coding	Associated Codes	Notes
Identification Variables
new_id	ID	Character, length(7)			First digit is a placeholder, next three digits are associated with the observation's country and the last digits are associated with that individual's case number. For example new_id = 10045 implies that the observation is from country with the ISO code "4" and the fith associated case in that country. The length of the ID variable will vary on the number of observations in each country. All ID …
id	Original id variable
nage	Age	Numeric	"Real" (Numeric) Values only from 'age' variable		Numeric data from ages
agecode	Identifies birthdates of those additional observations with 4/5 digit age codes considered by the "nage2" variable.				Cannot get a confirmation as to what these 4/5 digit codes are so will not use this age variable.
ageavg	Indicator if the age noted in the nage varaible is an average.	Categorical - Binary	1 "Age variable is an average of a range" 0 "Otherwise"		Many observations had ages that were actually ranges of areas. We took the average of this range to approximate an individuals age.
nsex	New, encoded variable	Numeric	1 "Female" 2 "Male" 3 "unknown"		The original sex variable includes a 3rd category of NA for unknown. These observations are coded as missing.
Geographic Variables
ncountry	New, encoded country variable	Categorical - Multi			The "ncountry" variable is the encoded country variable. See countrycodes tab to see the associated ISO codes.
nprov	Province (i.e. state) associated with observation	Categorical - Multi
nll_geo	Encoded ll_geo variable	Categorical - Multi			Original variable from dataset. This lower level geography variable (whose previous name was "city") contains information at the city, neighborhood, town, etc. level. The information associated with each observation for this variable is not always "city".
ncity		Categorical - Multi			This variable was created using the "ll_geo" variable. This variable only identified locations whose "ll_geo" was explicitly described as a city.
ncounty	Identifiable county names.	Categorical - Multi			This variable was created using the "ll_geo" variable. This variable only identified locations whose "ll_geo" was explicitly described as a county.
lwuhan		Numeric	1 "Yes Wuhan" 0 "No Wuhan"		Group was unable to distinguish the difference between the "nwuhan" variable and the "lives_in_Wuhan" variable. More investigation is needed.
lat	Latitude of location associated with observation.	Numeric
logt	Longitude of location associated with observation.	Numeric
tvhis	Recently traveled	Categorical - Multi	1 "True" 2 "False"
marketb	Exposed to market	Numeric	1 "Yes" 0 "No"
travd	Travel return date	%dM_d,_CY
Outcome Variables
noutcome	Encoded outcome variable				Recommend instead using "newoutcome"variable.
newoutcome	Customized varaible for outcome of observation	Numeric	1 "Died" 2 "Recovered or discharged" 3 "Other"		The original "outcome" variable and the "died" dummy were used to create this variable.
os_day	Date of onset symptoms reported by observation	%dM_d,_CY	day mon 20**		New formatted date variable.
ha_day	Date observation was admitted to the hospital	%dM_d,_CY			New formatted date variable.
died	Dummy indicating whether the observation died	Numeric	1 "Died" 0 "Did not die"		Dummy indicator created using the "outcome" variable.
die_day	Date observation died	%dM_d,_CY			New formatted date variable.
dis_day	Date of discharge from hospital	%dM_d,_CY			New formatted date variable.
day_un	Indicator identifying whether dates are unreliable	Numeric	1 "Yes" 0 "No"		Dates were determined to be unreliable if time between onset of symptoms to outcome was negative
otdeath	Number of days between onset of symptoms and death	Numeric			onset_to_death = death_edate - os_edate
otadmt	Number of days between onset of symptoms and admittance to hospital	Numeric			onset_to_admit = ha_edate - os_edate
otdis	Number of days between onset of symptoms and discharge from hospital	Numeric			onset_to_discharge = discharge_edate - os_edate
atdeath	Number of days between admittance to hospital and death	Numeric			admit_to_death = death_edate - ha_edate
atdis	Number of days between admittance to hospital and discharge	Numeric			admit_to_discharge = discharge_edate - ha_edate
Chronic Disease Variables
ncd1	ncd1	Categorical - Multi	See CDCodes tab		First listed Chronic Disease from Chronic Disease
ncd2	ncd2	Categorical - Multi	See CDCodes tab		Second listed Chronic Disease from Chronic Disease
ncd3	ncd3	Categorical - Multi	See CDCodes tab		Third listed Chronic Disease from Chronic Disease
ncd4	ncd4	Categorical - Multi	See CDCodes tab		Fourth listed Chronic Disease from Chronic Disease
ncd5	ncd5	Categorical - Multi	See CDCodes tab		Fifth listed Chronic Disease from Chronic Disease
cdcode	chroniccode	Categorical - Binary	1 "Had at least ONE chronic disease entry" 0 "Otherwise"		If ncd1 was not missing
ocdcode	Original chronic code variable in raw dateset		1 "False" 2 "True"		Note that more observations are identified in this varible than in the "cdcode" variable (i.e. observations that specified an actual chronic condition).
ncd_1	asthma	Categorical - Binary	1 "Asthma" 0 "Otherwise"	3	If ncd1-ncd5 == associated CDCodes
ncd_2	cardiogen	Categorical - Binary	1 "Cardiovascular Problems - Generic" 0 "Otherwise"	7	Note: Now includes stenocardia and coronary bypass (ncd_9)
ncd_3	cerebinfarction	Categorical - Binary	1 "Cerebral Infarction" 0 "Otherwise"	8	If ncd1-ncd5 == associated CDCodes
ncd_4	chronbronchitis	Categorical - Binary	1 "Chronic Bronchitis" 0 "Otherwise"	9	If ncd1-ncd5 == associated CDCodes
ncd_5	copd	Categorical - Binary	1 "Chronic Obstructive Pulmonary Disease (COPD)" 0 "Otherwise"	10	If ncd1-ncd5 == associated CDCodes
ncd_6	renalinsufficiency	Categorical - Binary	1 "Chronic Renal Insufficiency / Kidney Failure / Kidney Disease" 0 "Otherwise"	20	If ncd1-ncd5 == associated CDCodes
ncd_7	cancers	Categorical - Binary	1 "Cancers - All" 0 "Otherwise"	5	If ncd1-ncd5 == associated CDCodes
ncd_8	dialysis	Categorical - Binary	1 "On Dialysis" 0 "Otherwise"	12	If ncd1-ncd5 == associated CDCodes
ncd_9	hyperthyroidism	Categorical - Binary	1 "Hyperthyroidism" 0 "Otherwise"	25	Updated from coronary bypass
ncd_10	diabetesgen	Categorical - Binary	1 "Diabetes Generic" 0 "Otherwise"	11	Note: Now combined with what was ncd_11
ncd_11	hypothyroidism	Categorical - Binary	1 "Hypothyroidism" 0 "Otherwise"	26	Updated
ncd_12	prostatehypertrophyBPH	Categorical - Binary	1 "Benign Prostatic Hyperplasia (BPH))" 0 "Otherwise"	4	Updated
ncd_13	encephalomalacia	Categorical - Binary	1 "Encephalomalacia" 0 "Otherwise"	14	If ncd1-ncd5 == associated CDCodes
ncd_14	fvpb	Categorical - Binary	1 "Cardiac Arrhythmia / Frequent Ventricular Premature Beat (FVPB)" 0 "Otherwise"	6	If ncd1-ncd5 == associated CDCodes
ncd_15	digestivehem	Categorical - Binary	1 "Hemorrhage of Digestive Tract" 0 "Otherwise"	16	If ncd1-ncd5 == associated CDCodes
ncd_16	hepatitisb	Categorical - Binary	1 "Hepatitis B" 0 "Otherwise"	17	If ncd1-ncd5 == associated CDCodes
ncd_17	hipreplacement	Categorical - Binary	1 "Hip Replacement" 0 "Otherwise"	18	If ncd1-ncd5 == associated CDCodes
ncd_18	hivpositive	Categorical - Binary	1 "HIV Positive" 0 "Otherwise"	15	If ncd1-ncd5 == associated CDCodes
ncd_19	hypertensioncd	Categorical - Binary	1 "Hypertension" 0 "Otherwise"	19	If ncd1-ncd5 == associated CDCodes
ncd_20	dyslipidemia	Categorical - Binary	1 "Dyslipidemia" 0 "Otherwise"	26	Had been called hypertriglyceridemia before. Still includes, just is now at a higher level as new information was reported.
ncd_21	obesity	Categorical - Binary	1 "Obesity" 0 "Otherwise"	22	Had been Kidney Disease which is now combined with Renal Failure
ncd_22	parkinsons	Categorical - Binary	1 "Parkinson's Disease" 0 "Otherwise"	23	If ncd1-ncd5 == associated CDCodes
ncd_23	tuberculosis	Categorical - Binary	1 "Tuberculosis" 0 "Otherwise"	24	If ncd1-ncd5 == associated CDCodes
ncd_24	otherchronicgen	Categorical - Binary	1 "Other Chronic Conditions - Generic" 0 "Otherwise"	2	If ncd1-ncd5 == associated CDCodes
ncd_25	nachroniccondition	Categorical - Binary	1 "Chronic Conditions - NA" 0 "Otherwise"	21	If ncd1-ncd5 == associated CDCodes
Higher Level Aggregations of Chronic Diseases (New as of version 10)
cd_resp	agg_respdis		1 "Respiratory Related Disease" 0 "Otherwise"		Combination of ncd_1, ncd_4, ncd_5, and ncd_23 (asthma, chronic bronchitis, copd, tuberculosis)
cd_card	agg_cardiodis		1 "Cardiovascular Related Disease" 0 "Otherwise"		Combination of ncd_2, ncd_14, and ncd_19 (cardiogen, fvpb, hypertensioncd)
cd_brain	agg_cerebraldis		1 "Cerebral Related Disease" 0 "Otherwise"		Combination of ncd_3, ncd_9, ncd_11, ncd_13, ncd_22 (cerebral infarction, hyperthyroidism, hypothyroidism, encephalomalacia, parkinsons)
cd_kidny	agg_kidneydis		1 "Renal/Kidney Related Disease" 0 "Otherwise"		Combination of ncd_6, ncd_8, and ncd_16 (renal insufficiency, dialysis, hep B)
cd_ddiab	agg_dyslipdiab		1 "Diabetes/Dyslipidemia Related Disease" 0 "Otherwise"		Combination of ncd_10 and ncd_20 (diabetes, dyslipide)
Symptom Variables
ns1	ns1	Categorical - Multi	See SymptCodes tab		First symptom reported in "symptoms"
ns2	ns2	Categorical - Multi	See SymptCodes tab		Second symptom reported in "symptoms"
ns3	ns3	Categorical - Multi	See SymptCodes tab		Third symptom reported in "symptoms"
ns4	ns4	Categorical - Multi	See SymptCodes tab		Fourth symptom reported in "symptoms"
ns5	ns5	Categorical - Multi	See SymptCodes tab		Fifth symptom reported in "symptoms"
ns6	ns6	Categorical - Multi	See SymptCodes tab		Sixth symptom reported in "symptoms"
symcode	symptcode	Categorical - Binary	1 "Had at least ONE symptom entry" 0 "Otherwise"		If ns1 was not missing
nsym_1	abdominalpain	Categorical - Binary	1 "Abdominal pain" 0 "Otherwise"	9	If ns1-ns6 == associated SymptCodes
nsym_2	coughgen	Categorical - Binary	1 "Cough - generic" 0 "Otherwise"	29 30 31 36 83	Includes mild (former nsym3) and dry coughs (former nsym4) If ns1-ns6 == associated SymptCodes
nsym_3	cardioshock	Categorical - Binary	1 "Cardiogenic Shock/Arrest" 0 "Otherwise"	24 25	NEW AS OF VERSION 10
nsym_4	gastritis	Categorical - Binary	1 "Gastritis" 0 "Otherwise"	94	NEW AS OF VERSION 10
nsym_5	dyspnea	Categorical - Binary	1 "Dyspnea / Shortness of Breath" 0 "Otherwise"	40 16 93 77	If ns1-ns6 == associated SymptCodes
nsym_6	diffbreathing	Categorical - Binary	1 "Difficulty Breathing" 0 "Otherwise"	22 30	If ns1-ns6 == associated SymptCodes
nsym_7	throatsore	Categorical - Binary	1 "Sore Throat" 0 "Otherwise"	138	If ns1-ns6 == associated SymptCodes
nsym_8	throatdry	Categorical - Binary	1 "Pharyngeal Dryness / Dry Throat" 0 "Otherwise"	8 11 38 122	Includes Pharyngalgia (ncd_28) If ns1-ns6 == associated SymptCodes
nsym_9	malaise	Categorical - Binary	1 "Malaise" 0 "Otherwise"	106	Includes "discomfort - gen" (ncd_39) and "feeling ill" (nsym_46) and "unwellness" nsym_63 If ns1-ns6 == associated SymptCodes
nsym_10	fatiguegen	Categorical - Binary	1 "Fatigue / Lethargy - Generic" 0 "Otherwise"	44	If ns1-ns6 == associated SymptCodes
nsym_11	bonepain	Categorical - Binary	1 "Bone pain" 0 "Otherwise"	21	If ns1-ns6 == associated SymptCodes
nsym_12	grasp	Categorical - Binary	1 "Grasp" 0 "Otherwise"	95	If ns1-ns6 == associated SymptCodes
nsym_13	rhinorrhea	Categorical - Binary	1 "Rhinorrhea / Runny Nose" 0 "Otherwise"	133	If ns1-ns6 == associated SymptCodes
nsym_14	sneeze	Categorical - Binary	1 "Sneezing" 0 "Otherwise"	137	If ns1-ns6 == associated SymptCodes
nsym_15	weakgen	Categorical - Binary	1 "Weak - Generic" 0 "Otherwise"	143	If ns1-ns6 == associated SymptCodes
nsym_16	dizzy	Categorical - Binary	1 "Dizzy" 0 "Otherwise"	35	If ns1-ns6 == associated SymptCodes
nsym_17	myalgiagen	Categorical - Binary	1 "Myalgia / Muscle Ache - Generic" 0 "Otherwise"	113 114	Myalgia - Body Ache (former nsym_18) combined here. If ns1-ns6 == associated SymptCodes
nsym_18	hypoxia	Categorical - Binary	1 "Hypoxia" 0 "Otherwise"	100	NEW AS OF VERSION 10
nsym_19	myalgiahead	Categorical - Binary	1 "Myalgia - Head Ache" 0 "Otherwise"	96	If ns1-ns6 == associated SymptCodes
nsym_20	myalgiaback	Categorical - Binary	1 "Myalgia - Back Ache" 0 "Otherwise"	20	If ns1-ns6 == associated SymptCodes
nsym_21	achetooth	Categorical - Binary	1 "Toothache" 0 "Otherwise"	142	If ns1-ns6 == associated SymptCodes
nsym_22	conjunctivitis	Categorical - Binary	1 "Conjunctivitis" 0 "Otherwise"	28	If ns1-ns6 == associated SymptCodes
nsym_23	vomit	Categorical - Binary	1 "Emesis / Vomit" 0 "Otherwise"	41	If ns1-ns6 == associated SymptCodes
nsym_24	pneumonia	Categorical - Binary	1 "Pneumonia" 0 "Otherwise"	126 77	If ns1-ns6 == associated SymptCodes
nsym_25	pneumonitis	Categorical - Binary	1 "Pneumonitis" 0 "Otherwise"	127	If ns1-ns6 == associated SymptCodes
nsym_26	diarrhea	Categorical - Binary	1 "Diarrhea" 0 "Otherwise"	32	If ns1-ns6 == associated SymptCodes
nsym_27	paingen	Categorical - Binary	1 "Pain - NOT OTHERWISE SPECIFIED" 0 "Otherwise"	121	If ns1-ns6 == associated SymptCodes
nsym_28	electroimbal	Categorical - Binary	1 "Electrolyte Imbalance" 0 "Otherwise"	111	NEW AS OF VERSION 10
nsym_29	pulmonaryinflame	Categorical - Binary	1 "Pulmonary Inflammation" 0 "Otherwise"	130	If ns1-ns6 == associated SymptCodes
nsym_30	pharynx	Categorical - Binary	1 "Pharynx - Generic" 0 "Otherwise"	123	If ns1-ns6 == associated SymptCodes
nsym_31	sputphelgm	Categorical - Binary	1 "Sputum / Phlegm / Expectoration - Generic" 0 "Otherwise"	139	Combines sputum (ncd_50), since the same.
nsym_32	fever	Categorical - Binary	1 "Fever - Generic" 0 "Otherwise"	4 5 6 31 44 45 46 47 48 49 50 51 52 53 54 55 56 57 58 59 60 61 62 63 64 65 66 67 68 69 70 71 72 73 74 75 76 77 78 79 80 81 82 83 84 85 86 87 88 89 90 91 92 98 104 105 141	If ns1-ns6 == associated SymptCodes
nsym_32c	fevertemp	Numeric - Continuous	Range: 37.0 - 40.3		If ns1-ns6 == associated SymptCodes
nsym_32l	feverlevels	Categorical - Multi	1 "Normal" 2 "Mild/low grade fever" 3 "Moderate grade fever" 4 "High grade fever" 5 "Hyperpyrexia"		If ns1-ns6 == associated SymptCodes
nsym_33	coronarysynd	Categorical - Binary	1 "Acute Coronary Syndrome" 0 "Otherwise"	10	If ns1-ns6 == associated SymptCodes
nsym_34	arvi	Categorical - Binary	1 "Acute Respiratory Viral Infection (ARVI)" 0 "Otherwise"	13	If ns1-ns6 == associated SymptCodes
nsym_35	pulmonaryembolism	Categorical - Binary	1 "Pulmonary Embolism" 0 "Otherwise"	15	Includes "pulmonary symptomatology" (ncd_75) If ns1-ns6 == associated SymptCodes
nsym_36	asymptomatic	Categorical - Binary	1 "Asymptomatic / No Symptoms" 0 "Otherwise"	19	If ns1-ns6 == associated SymptCodes
nsym_37	chestpain	Categorical - Binary	1 "Chest Pain / Discomfort - Generic" 0 "Otherwise"	26	If ns1-ns6 == associated SymptCodes
nsym_38	chillsrigors	Categorical - Binary	1 "Chills / Cold Chills / Rigors" 0 "Otherwise"	27	If ns1-ns6 == associated SymptCodes; Updated from v5, now includes rigors which had been nsym_64
nsym_39	RESERVED	Categorical - Binary	RESERVED	--	RESERVED
nsym_40	digestivediscomfort	Categorical - Binary	1 "Digestive Discomfort" 0 "Otherwise"	34	If ns1-ns6 == associated SymptCodes
nsym_41	discharge	Categorical - Binary	1 "Discharge" 0 "Otherwise"	3	If ns1-ns6 == associated SymptCodes
nsym_42	reflux	Categorical - Binary	1 "Esophageal Reflux" 0 "Otherwise"	42	If ns1-ns6 == associated SymptCodes
nsym_43	flusymptgen	Categorical - Binary	1 "Influenza / Flu-Like Symptoms" 0 "Otherwise"	102	If ns1-ns6 == associated SymptCodes
nsym_44	drymouth	Categorical - Binary	1 "Dy Mouth" 0 "Otherwise"	37	If ns1-ns6 == associated SymptCodes
nsym_45	renalfailsympt	Categorical - Binary	1 "Renal / Kidney Failure" 0 "Otherwise"	131	If ns1-ns6 == associated SymptCodes
nsym_46	RESERVED	Categorical - Binary	RESERVED	--	RESERVED
nsym_47	hypertensionsympt	Categorical - Binary	1 "Hypertension" 0 "Otherwise"	99	If ns1-ns6 == associated SymptCodes
nsym_48	chestlesions	Categorical - Binary	1 "Chest Legions" 0 "Otherwise"	103	If ns1-ns6 == associated SymptCodes
nsym_49	heartfail	Categorical - Binary	1 "Heart Failure" 0 "Otherwise"	97	If ns1-ns6 == associated SymptCodes
nsym_50	RESERVED	Categorical - Binary	RESERVED	--	RESERVED
nsym_51	nausea	Categorical - Binary	1 "Nausea" 0 "Otherwise"	116	If ns1-ns6 == associated SymptCodes
nsym_52	mildsymptgen	Categorical - Binary	1 "Mild Symptoms - Generic" 0 "Otherwise"	108	Includes mild (nsym_78) not otherwise specified. If ns1-ns6 == associated SymptCodes
nsym_53	pleuraleffusion	Categorical - Binary	1 "Pleural Effusion" 0 "Otherwise"	124 125	If ns1-ns6 == associated SymptCodes
nsym_54	noseriousympt	Categorical - Binary	1 "Oligosymptomatic / No Serious Symptoms" 0 "Otherwise"	119	If ns1-ns6 == associated SymptCodes
nsym_55	obnubilation	Categorical - Binary	1 "Obnubilation" 0 "Otherwise"	118	If ns1-ns6 == associated SymptCodes
nsym_56	norespsympt	Categorical - Binary	1 "No Respiratory Symptoms" - EXPLICITLY STATED 0 "Otherwise"	117	If ns1-ns6 == associated SymptCodes
nsym_57	yesrespsympt	Categorical - Binary	1 "Yes Respiratory Symptoms" - NOT OTHERWISE SPECIFIED 0 "Otherwise"	132	If ns1-ns6 == associated SymptCodes
nsym_58	myelofibrosis	Categorical - Binary	1 "Primary Myelofibrosis (Blood Cancer)" 0 "Otherwise"	129	If ns1-ns6 == associated SymptCodes
nsym_59	sweat	Categorical - Binary	1 "Sweating" 0 "Otherwise"	140	If ns1-ns6 == associated SymptCodes
nsym_60	wheeze	Categorical - Binary	1 "Wheezing" 0 "Otherwise"	144	If ns1-ns6 == associated SymptCodes
nsym_61	anorexia	Categorical - Binary	1 "Anorexia" 0 "Otherwise"	17	If ns1-ns6 == associated SymptCodes
nsym_62	severegen	Categorical - Binary	1 "Severe Symptoms - NOT OTHERWISE SPECIFIED" 0 "Otherwise"	135	If ns1-ns6 == associated SymptCodes
nsym_63	RESERVED	RESERVED	RESERVED	--	RESERVED
nsym_64	RESERVED	RESERVED	RESERVED	--	RESERVED
nsym_65	afebrile	Categorical - Binary	1 "Afebrile (No Fever)" 0 "Otherwise"	14	If ns1-ns6 == associated SymptCodes
nsym_66	poorphyscond	Categorical - Binary	1 "Poor Physical Condition" 0 "Otherwise"	128	If ns1-ns6 == associated SymptCodes
nsym_67	othersymptgen	Categorical - Binary	1 "Other Symptoms - Generic" 0 "Otherwise"	120 33 2	If ns1-ns6 == associated SymptCodes
nsym_68	mildrespsympt	Categorical - Binary	1 "Mild Respiratory Symptoms" 0 "Otherwise"	107	If ns1-ns6 == associated SymptCodes
nsym_69	modrespsympt	Categorical - Binary	1 "Moderate Respiratory Symptoms" 0 "Otherwise"	109	If ns1-ns6 == associated SymptCodes
nsym_70	inappetance	Categorical - Binary	1 "Inappetance" 0 "Otherwise"	101	If ns1-ns6 == associated SymptCodes
nsym_71	heartattack	Categorical - Binary	1 "Acute Myocardial Infarction / Heart Attack" 0 "Otherwise"	115	If ns1-ns6 == associated SymptCodes
nsym_72	covidgen	Categorical - Binary	1 "COVID-19 related symptoms - NOT OTHERWISE SPECIFIED" 0 "Otherwise"	1	If ns1-ns6 == associated SymptCodes
nsym_73	ards	Categorical - Binary	1 "Acute Respiratory Distress Syndrome (ARDS)" 0 "Otherwise"	12	If ns1-ns6 == associated SymptCodes
nsym_74	sari	Categorical - Binary	1 "Severe Acute Respiratory Infection (SARI)" 0 "Otherwise"	136	If ns1-ns6 == associated SymptCodes
nsym_75	RESERVED	Categorical - Binary	RESERVED	--	RESERVED
nsym_76	cardiacarrhythmia	Categorical - Binary	1 "Cardiac Arrhythmia" 0 "Otherwise"	18 23	If ns1-ns6 == associated SymptCodes
nsym_77	dysphagia	Categorical - Binary	1 "Dysphagia" 0 "Otherwise"	39	If ns1-ns6 == associated SymptCodes
nsym_78	RESERVED	Categorical - Binary	RESERVED		If ns1-ns6 == associated SymptCodes
nsym_79	moderategen	Categorical - Binary	1 "Moderate Symptoms - Generic" 0 "Otherwise"	110 7	If ns1-ns6 == associated SymptCodes
nsym_80	RESERVED	Categorical - Binary	RESERVED	--	RESERVED
nsym_81	organfailure	Categorical - Binary	1 "multiple organ failure" 0 "Otherwise"	112	If ns1-ns6 == associated SymptCodes
nsym_82	septickshock	Categorical - Binary	1 "Septick Shock / Sepsis" 0 "Otherwise"	134	If ns1-ns6 == associated SymptCodes
Higher Level Aggregations of Symptoms (New as of version 10)
sm_fvlow	sm_fevlownone		1 "Low Fever" 0 "Otherwise"		If nsym_32l is less than 3.
sm_fhigh	sm_fevhigh		1 "High Fever" 0 "Otherwise"		If nsym_32l is greater than 2.
sm_fvrig	sm_fevrig		1 "Fever / Chills / Rigors - Combined" 0 "Otherwise"		Combination of nsym_32, nsym_38, and nsym_65
sm_dysp	sm_dyspnea		1 "Dyspnea / Breathing Difficulty - Any" 0 "Otherwise"		Combination of nsym_5, nsym_6, and nsym_60
sm_myalg	sm_myalgia		1 "Myalgia / Pain - Any" 0 "Otherwise"		Combination of nsym_1, nsym_17, nsym_20, nsym_27, and nsym_37
sm_soret	sm_sorethroat		1 "Dysphagia / Sore Throat - Any" 0 "Otherwise"		Combination of nsym_7, nsym_8, nsym_30, and nsym_77
sm_rhino	sm_rhino		1 "Nasal Symptoms - Any" 0 "Otherwise"		Combination of nsym_13 and nsym_14
sm_git	sm_git		1 "GI Tract - Any" 0 "Otherwise"		Combination of nsym_26, nsym_40, nsym42, and nsym_4
sm_mala	sm_malaise		1 "Malaise - Gen" 0 "Otherwise"		Combination of nsym_9, nsym_15, and nsym_66
sm_pneum	sm_pneum		1 "Pneumonia/Pneumonitis" 0 "Otherwise"		Combination of nsym_24 and nsym_25
sm_card	sm_cardio		1 "Cardiovascular Symptom - Any" 0 "Otherwise"		Combination of nsym_33, nsym_47, nsym_71, nsym_76, and nsym_82
sm_pulm	sm_pulmonary		1 "Respiratory/Pulmonary Symptom - Any" 0 "Otherwise"		Combination of nsym_29, nsym_53, nsym_35, nsym_68, nsym_69, nsym_57, nsym_48, nsym_34, nsym_73, nsym_74, and nsym_18
sm_plsub	sm_pulsub		1 "Has a Respiratory Symptom, LESS ARDS, ARVI, SARI" 0 "Otherwise"		Combination of nsym_29, nsym_53, nsym_35, nsym_68, nsym_69, nsym_57, nsym_48, and nsym_18
sm_arvd	sm_arvidsri		1 "Has ARDS, ARVI, or SARI" 0 "Otherwise"		Combination of nsym_34, nsym_73, and nsym_74
sm_mild	sm_mild		1 "Mild / Not Serious Symptoms" 0 "Otherwise"		Combination of nsym_52 and nsym_54
sm_fcov	sm_flucovid		1 "COVID / Flu Symptoms - Gen" 0 "Otherwise"		Combination of nsym_43 and nsym_72
sm_ofail	sm_organfail		1 "Organ failure - any" 0 "Otherwise"		Combination of nsym_45, nsym81, nsym_49
Indicators of Desired Information
anyvars	nvarANYofint	Categorical - Binary	1 "Has any of my variables of interest" 0 "Otherwise"
cdvar	nvarCDofint	Categorical - Binary	1 "Has all of my variables of interest when thinking about Chronic Diseases" 0 "Otherwise"
symvar	nvarSYMPTofint	Categorical - Binary	1 "Has all of my variables of interest when thinking about Symptoms" 0 "Otherwise"
allvars	nvarALLofint	Categorical - Binary	1 "Has all of my variables of interest when thinking about BOTH Chronic Diseases and Symptoms" 0 "Otherwise"
Global Variables
bcg_nev	The country never had universal BCG vaccination programs (as of 2017)	Binary
bcg_past	The country used to recommend BCG vaccination for everyone, but currently does not (as of 2017)	Binary
bcg_univ	The country currently has universal BCG vaccination program (as of 2017)	Binary
bcg_cov	BCG immunization coverage among 1-year-olds	(% in 2018)
lastepi	Year of the latest epidemic in the country	Year
tdiedis	Total number of people who lost their life because the event happened and the number of people whose whereabouts since the epidemic are unknown, and presumed dead based on official figures	Continuous
taffdis	Total number of people that were injured, affected (required immediate assistance) and homeless (as a result of an event)	Continuous
epi10_15	At least one epidemic took place in the country during 2010-2015 (2015 not included)	Binary
epi15_20	At least one epidemic took place in the country during 2015-2020 (2020 not included)	Binary
ylastepi	Number of years past the latest epidemic	Continuous
nrec1900	No epidemic was recorded in the country since 1900	Binary
nreco200	No epidemic was recorded in the country since 2000	Binary
prim_*	Adjusted net enrollment rate, primary	(% of primary school age children)			Adjusted net enrollment is the number of pupils of the school-age group for primary education, enrolled either in primary or secondary education, expressed as a percentage of the total population in that age group.
diedc_*	Cause of death, by communicable diseases and maternal, prenatal and nutrition conditions (% of total)	(% of total)			Cause of death refers to the share of all deaths for all ages by underlying causes. Communicable diseases and maternal, prenatal and nutrition conditions include infectious and parasitic diseases, respiratory infections, and nutritional deficiencies such as underweight and stunting.
dienc_*	Cause of death, by non-communicable diseases				Cause of death refers to the share of all deaths for all ages by underlying causes. Non-communicable diseases include cancer, diabetes mellitus, cardiovascular diseases, digestive diseases, skin diseases, musculoskeletal diseases, and congenital anomalies.
chdos_*	Children out of school	(% of primary school age)			Children out of school are the percentage of primary-school-age children who are not enrolled in primary or secondary school. Children in the official primary age group that are in preprimary education should be considered out of school.
chdam_*	Children with fever receiving antimalarial drugs	(% of children under age 5 with fever)			Malaria treatment refers to the percentage of children under age five who were ill with fever in the last two weeks and received any appropriate (locally defined) anti-malarial drugs.
CO2et_*	CO2 emissions	(metric tons per capita)			Carbon dioxide emissions are those stemming from the burning of fossil fuels and the manufacture of cement. They include carbon dioxide produced during consumption of solid, liquid, and gas fuels and gas flaring.
edureq_*	Compulsory education, duration	(years)			Duration of compulsory education is the number of years that children are legally obliged to attend school.
sprot_*	CPIA social protection rating	(1=low to 6=high)			Social protection and labor assess government policies in social protection and labor market regulations that reduce the risk of becoming poor, assist those who are poor to better manage further risks, and ensure a minimal level of welfare to all people.
trans_*	CPIA transparency, accountability, and corruption in the public sector rating	(1=low to 6=high)			Transparency, accountability, and corruption in the public sector assess the extent to which the executive can be held accountable for its use of funds and for the results of its actions by the electorate and by the legislature and judiciary, and the extent to which public employees within the executive are required to account for administrative decisions, use of resources, and results obtained. …
pubad_*	CPIA quality of public administration rating	(1=low to 6=high)			Quality of public administration assesses the extent to which civilian central government staff is structured to design and implement government policy and deliver services effectively.
ensus_*	CPIA policy and institutions for environmental sustainability rating	(1=low to 6=high)			Policy and institutions for environmental sustainability assess the extent to which environmental policies foster the protection and sustainable use of natural resources and the management of pollution.
mmang_*	CPIA macroeconomic management rating	(1=low to 6=high)			Macroeconomic management assesses the monetary, exchange rate, and aggregate demand policy framework.
pures_*	CPIA equity of public resource use rating	(1=low to 6=high)			Equity of public resource use assesses the extent to which the pattern of public expenditures and revenue collection affects the poor and is consistent with national poverty reduction priorities.
edspd_*	Current education expenditure, total	(% of total expenditure in public institutions)			Current expenditure is expressed as a percentage of direct expenditure in public educational institutions (instructional and non-instructional) of the specified level of education. Financial aid to students and other transfers are excluded from direct expenditure. Current expenditure is consumed within the current year and would have to be renewed if needed in the following year. It includes staf…
hspnd_*	Current health expenditure	(% of GDP)			Level of current health expenditure expressed as a percentage of GDP. Estimates of current health expenditures include healthcare goods and services consumed during each year. This indicator does not include capital health expenditures such as buildings, machinery, IT and stocks of vaccines for emergency or outbreaks.
hspnc_*	Current health expenditure per capita, PPP	(current international $)			Current expenditures on health per capita expressed in international dollars at purchasing power parity (PPP).
deadr_*	Death rate, crude	(per 1,000 people)			Crude death rate indicates the number of deaths occurring during the year, per 1,000 population estimated at midyear. Subtracting the crude death rate from the crude birth rate provides the rate of natural increase, which is equal to the rate of population change in the absence of migration.
diabp_*	Diabetes prevalence	(% of population ages 20 to 79)			Diabetes prevalence refers to the percentage of people ages 20-79 who have type 1 or type 2 diabetes.
cdiat_*	Diarrhea treatment	(% of children under 5 receiving oral rehydration and continued feeding)			Children with diarrhea who received oral rehydration and continued feeding refer to the percentage of children under age five with diarrhea in the two weeks prior to the survey who received either oral rehydration therapy or increased fluids, with continued feeding.
cdirr_*	Diarrhea treatment	(% of children under 5 who received ORS packet)			Percentage of children under age 5 with diarrhea in the two weeks preceding the survey who received oral rehydration salts (ORS packets or pre-packaged ORS fluids).
cdors_*	Domestic general government health expenditure per capita, PPP	(current international $)			Public expenditure on health from domestic sources per capita expressed in international dollars at purchasing power parity (PPP).
phexp_*	Domestic private health expenditure per capita, PPP (	current international $)			Current private expenditures on health per capita expressed in international dollars at purchasing power parity (PPP).
baed_*	Educational attainment, at least Bachelor's or equivalent, population 25+, total	(%) (cumulative)			The percentage of population ages 25 and over that attained or completed Bachelor's or equivalent.
lsed_*	Educational attainment, at least completed lower secondary, population 25+, total	(%) (cumulative)			The percentage of population ages 25 and over that attained or completed lower secondary education.
psed_*	Educational attainment, at least completed post-secondary, population 25+, total	(%) (cumulative)			The percentage of population ages 25 and over that attained or completed post-secondary non-tertiary education.
pried_*	Educational attainment, at least completed primary, population 25+ years, total	(%) (cumulative)			The percentage of population ages 25 and over that attained or completed primary education.
used_*	Educational attainment, at least completed upper secondary, population 25+, total	(%) (cumulative)			The percentage of population ages 25 and over that attained or completed upper secondary education.
maed_*	Educational attainment, at least Master's or equivalent, population 25+, total	(%) (cumulative)			The percentage of population ages 25 and over that attained or completed Master's or equivalent.
empop_*	Employment to population ratio, 15+, total	(%) (modeled ILO estimate)			Employment to population ratio is the proportion of a country's population that is employed. Employment is defined as persons of working age who, during a short reference period, were engaged in any activity to produce goods or provide services for pay or profit, whether at work during the reference period (i.e. who worked in a job for at least one hour) or not at work due to temporary absence fr…
gini_*	GINI index	(World Bank estimate)			Gini index measures the extent to which the distribution of income (or, in some cases, consumption expenditure) among individuals or households within an economy deviates from a perfectly equal distribution. A Lorenz curve plots the cumulative percentages of total income received against the cumulative number of recipients, starting with the poorest individual or household. The Gini index measure…
gxped_*	Government expenditure on education, total	(% of GDP)			General government expenditure on education (current, capital, and transfers) is expressed as a percentage of GDP. It includes expenditure funded by transfers from international sources to government. General government usually refers to local, regional and central governments.
hcind_*	Human capital index (HCI)	(scale 0-1)			The HCI calculates the contributions of health and education to worker productivity. The final index score ranges from zero to one and measures the productivity as a future worker of child born today relative to the benchmark of full health and complete education.
dpt_*	Immunization, DPT	(% of children ages 12-23 months)			Child immunization, DPT, measures the percentage of children ages 12-23 months who received DPT vaccinations before 12 months or at any time before the survey. A child is considered adequately immunized against diphtheria, pertussis (or whooping cough), and tetanus (DPT) after receiving three doses of vaccine.
immsl_*	Immunization, measles	(% of children ages 12-23 months)			Child immunization, measles, measures the percentage of children ages 12-23 months who received the measles vaccination before 12 months or at any time before the survey. A child is considered adequately immunized against measles after receiving one dose of vaccine.
ihepb_*	Immunization, HepB3	(% of one-year-old children)			Child immunization rate, hepatitis B is the percentage of children ages 12-23 months who received hepatitis B vaccinations before 12 months or at any time before the survey. A child is considered adequately immunized after three doses.
hivrt_*	Incidence of HIV	(per 1,000 uninfected population ages 15-49)			Number of new HIV infections among uninfected populations ages 15-49 expressed per 1,000 uninfected population in the year before the period.
tbrt_*	Incidence of tuberculosis	(per 100,000 people)			Incidence of tuberculosis is the estimated number of new and relapse tuberculosis cases arising in a given year, expressed as the rate per 100,000 population. All forms of TB are included, including cases in people living with HIV. Estimates for all years are recalculated as new information becomes available and techniques are refined, so they may differ from those published previously.
malrt_*	Incidence of malaria	(per 1,000 population at risk)			Incidence of malaria is the number of new cases of malaria in a year per 1,000 population at risk.
trexp_*	International tourism, expenditures for passenger transport items	(current US$)			International tourism expenditures for passenger transport items are expenditures of international outbound visitors in other countries for all services provided during international transportation by nonresident carriers. Also included are passenger services performed within an economy by nonresident carriers. Excluded are passenger services provided to nonresidents by resident carriers within t…
lfexp_*	Life expectancy at birth, total	(years)			Life expectancy at birth indicates the number of years a newborn infant would live if prevailing patterns of mortality at the time of its birth were to stay the same throughout its life.
litrt_*	Literacy rate, adult total	(% of people ages 15 and above)			Adult literacy rate is the percentage of people ages 15 and above who can both read and write with understanding a short simple statement about their everyday life.
diec_*	Mortality from CVD, cancer, diabetes or CRD between exact ages 30 and 70	(%)			Mortality from CVD, cancer, diabetes or CRD is the percent of 30-year-old-people who would die before their 70th birthday from any of cardiovascular disease, cancer, diabetes, or chronic respiratory disease, assuming that s/he would experience current mortality rates at every age and s/he would not die from any other cause of death (e.g., injuries or HIV/AIDS).
diehh_*	Mortality rate attributed to household and ambient air pollution, age-standardized	(per 100,000 population)			Mortality rate attributed to household and ambient air pollution is the number of deaths attributable to the joint effects of household and ambient air pollution in a year per 100,000 population. The rates are age-standardized. Following diseases are taken into account: acute respiratory infections (estimated for all ages); cerebrovascular diseases in adults (estimated above 25 years); ischaemic …
dieus_*	Mortality rate attributed to unsafe water, unsafe sanitation and lack of hygiene	(per 100,000 population)			Mortality rate attributed to unsafe water, unsafe sanitation and lack of hygiene is deaths attributable to unsafe water, sanitation and hygiene focusing on inadequate WASH services per 100,000 population. Death rates are calculated by dividing the number of deaths by the total population. In this estimate, only the impact of diarrhoeal diseases, intestinal nematode infections, and protein-energy …
diecd_*	Mortality rate, under-5	(per 1,000 live births)			Under-five mortality rate is the probability per 1,000 that a newborn baby will die before reaching age five, if subject to age-specific mortality rates of the specified year.
npov_*	Number of people pushed below the $1.90 ($ 2011 PPP) poverty line by out-of-pocket health care expenditure				Number of people pushed below the $1.90 ($ 2011 PPP) poverty line by out-of-pocket health care expenditure. This indicator shows the number of households experiencing impoverishing expenditures, defined as expenditures without which the household would have been above the $1.90 poverty line, but because of the expenditures is below the poverty line.
nurse_*	Nurses and midwives	(per 1,000 people)			Nurses and midwives include professional nurses, professional midwives, auxiliary nurses, auxiliary midwives, enrolled nurses, enrolled midwives and other associated personnel, such as dental nurses and primary care nurses.
swater_*	People using safely managed drinking water services	(% of population)			The percentage of people using drinking water from an improved source that is accessible on premises, available when needed and free from faecal and priority chemical contamination. Improved water sources include piped water, boreholes or tubewells, protected dug wells, protected springs, and packaged or delivered water.
sanit_*	People using safely managed sanitation services	(% of population)			The percentage of people using improved sanitation facilities that are not shared with other households and where excreta are safely disposed of in situ or transported and treated offsite. Improved sanitation facilities include flush/pour flush to piped sewer systems, septic tanks or pit latrines: ventilated improved pit latrines, compositing toilets or pit latrines with slabs.
hwash_*	People with basic handwashing facilities including soap and water	(% of population)			The percentage of people living in households that have a handwashing facility with soap and water available on the premises. Handwashing facilities may be fixed or mobile and include a sink with tap water, buckets with taps, tippy-taps, and jugs or basins designated for handwashing. Soap includes bar soap, liquid soap, powder detergent, and soapy water but does not include ash, soil, sand or oth…
ndocs_*	Physicians	(per 1,000 people)			Physicians include generalist and specialist medical practitioners.
old65_*	Population ages 65 and above, total				Total population 65 years of age or older. Population is based on the de facto definition of population, which counts all residents regardless of legal status or citizenship.
popdn_*	Population density	(people per sq. km of land area)			Population density is midyear population divided by land area in square kilometers. Population is based on the de facto definition of population, which counts all residents regardless of legal status or citizenship--except for refugees not permanently settled in the country of asylum, who are generally considered part of the population of their country of origin. Land area is a country's total ar…
pcity_*	Population in the largest city	(% of urban population)			Population in largest city is the percentage of a country's urban population living in that country's largest metropolitan area.
pfem_*	Population, female	(% of total population)			Female population is the percentage of the population that is female. Population is based on the de facto definition of population, which counts all residents regardless of legal status or citizenship.
undrt_*	Prevalence of undernourishment	(% of population)			Population below minimum level of dietary energy consumption (also referred to as prevalence of undernourishment) shows the percentage of the population whose food intake is insufficient to meet dietary energy requirements continuously. Data showing as 5 may signify a prevalence of undernourishment below 5%.
smkrt_*	Smoking prevalence, total	(ages 15+)			Prevalence of smoking is the percentage of men and women ages 15 and over who currently smoke any tobacco product on a daily or non-daily basis. It excludes smokeless tobacco use. The rates are age-standardized.
alchc_*	Total alcohol consumption per capita	(liters of pure alcohol, projected estimates, 15+ years of age)			Total alcohol per capita consumption is defined as the total (sum of recorded and unrecorded alcohol) amount of alcohol consumed per person (15 years of age or older) over a calendar year, in litres of pure alcohol, adjusted for tourist consumption.
tbdrt_*	Tuberculosis case detection rate	(%, all forms)			Tuberculosis case detection rate (all forms) is the number of new and relapse tuberculosis cases notified to WHO in a given year, divided by WHO's estimate of the number of incident tuberculosis cases for the same year, expressed as a percentage. Estimates for all years are recalculated as new information becomes available and techniques are refined, so they may differ from those published previo…
tbsrt_*	Tuberculosis treatment success rate	(% of new cases)			Tuberculosis treatment success rate is the percentage of all new tuberculosis cases (or new and relapse cases for some countries) registered under a national tuberculosis control programme in a given year that successfully completed treatment, with or without bacteriological evidence of success ("cured" and "treatment completed" respectively).
umrt_*	Unemployment, total	(% of total labor force) (modeled ILO estimate)			Unemployment refers to the share of the labor force that is without work but available for and seeking employment.
umrty_*	Unemployment, youth total	(% of total labor force ages 15-24) (modeled ILO estimate)			Youth unemployment refers to the share of the labor force ages 15-24 without work but available for and seeking employment.
bcgrt_*	Immunization, BCG	(% of one-year-old children)			Child immunization rate, BCG is the percentage of children ages 12-23 months who received vaccinations before 12 months or at any time before the survey for BCG. A child is considered adequately immunized after one dose.
mlrtc_*	Incidence of malaria	(per 1,000 population at risk)			Incidence of malaria is the number of new cases of malaria in a year per 1,000 population at risk.
dietb_*	Tuberculosis death rate	(per 100,000 people)			Tuberculosis death rate is the estimated number of deaths from tuberculosis among HIV-negative people, expressed as the rate per 100,000 population. Estimates for all years are recalculated as new information becomes available and techniques are refined, so they may differ from those published previously.
hibrt_*	Immunization, Hib3	(% of children ages 12-23 months)			Child immunization, Hib3, measures the percentage of children ages 12-23 months who received Hib3 vaccinations before 12 months or at any time before the survey. A child is considered adequately immunized against Hib3 after receiving three doses of Haemophilus influenzae type b vaccine.
polrt_*	Immunization, Pol3	(% of one-year-old children)			Child immunization rate, polio, is the percentage of children ages 12-23 months who received polio vaccinations before 12 months or at any time before the survey. A child is considered adequately immunized after three doses.

## Sheet: SymptCodes v10
Code	Symptom
1	COVID-19 related symptoms
2	Contact of hCoV-19/Brazil/SPBR-01/2020
3	Discharge
4	Fever (37.4C)
5	Fever (37„ƒ)
6	Fever (38C)
7	Mild to moderate
8	Pharyngeal dryness
9	abdominal pain
10	acute coronary syndrome
11	acute pharyngitis
12	acute respiratory distress syndrome (ARDS)
13	acute respiratory viral infection (ARVI)
14	afebrile
15	aggressive pulmonary symptomatology
16	anhelation
17	anorexia
18	arrhythmia
19	asymptomatic
20	backache
21	bone pain
22	breathing difficulty
23	cardiac arrhythmia
24	cardiogenic shock
25	cardiopulmonary arrest
26	chest pain
27	chills/rigors
28	conjunctivitis
29	cough
30	cough Difficulty breathing
31	cough fever
32	diarrhea
33	difficulty walking
34	digestive discomfort
35	dizziness
36	dry cough
37	dry mouth
38	dry throat
39	dysphagia
40	dyspnea
41	emesis
42	esophageal reflux
43	fatigue
44	fever
45	fever (37.0-5„ƒ)
46	fever (37.0„ƒ)
47	fever (37.2„ƒ)
48	fever (37.4„ƒ)
49	fever (37.5„ƒ
50	fever (37.5„ƒ -ž 38.0„ƒ)
51	fever (37.8„ƒ)
52	fever (37„ƒ)
53	fever (38-39„ƒ)
54	fever (38.0„ƒ)
55	fever (38.2„ƒ)
56	fever (38.3„ƒ)
57	fever (38.5„ƒ)
58	fever (38.6„ƒ)
59	fever (38.7„ƒ)
60	fever (38.9„ƒ)
61	fever (38„ƒ)
62	fever (39.3„ƒ)
63	fever (39.5„ƒ)
64	fever (39.9„ƒ)
65	fever (40.3„ƒ)
66	fever 37.0
67	fever 37.0-39.0
68	fever 37.1
69	fever 37.1„ƒ
70	fever 37.2
71	fever 37.4
72	fever 37.4-37.8
73	fever 37.5
74	fever 37.5„ƒ
75	fever 37.6-38.3
76	fever 37.7„ƒ
77	fever 37.8C Dyspnea with pneumonia
78	fever 37.8„ƒ
79	fever 38-39 C
80	fever 38.0
81	fever 38.0-39.0
82	fever 38.1
83	fever 38.1„ƒ Cough
84	fever 38.2„ƒ
85	fever 38.3
86	fever 38.3„ƒ
87	fever 38.5
88	fever 38.7
89	fever 39.0
90	fever 39.0„ƒ
91	fever 39.3
92	fever 40.0
93	gasp
94	gastritis
95	grasp
96	headache
97	heart failure
98	high fever
99	hypertension
100	hypoxia
101	inappetance
102	influenza
103	lesions on chest radiographs
104	low fever (37.4„ƒ)
105	low fever 37.0„ƒ
106	malaise
107	mild respiratory symptoms
108	mild symptoms
109	moderate respiratory symptoms
110	moderate symptoms
111	multiple electrolyte imbalance
112	multiple organ failure
113	muscle
114	myalgia
115	myocardial infarction
116	nausea
117	no respiratory symptoms
118	obnubilation
119	oligosymptomatic
120	other symptoms
121	pain general
122	pharyngalgia
123	pharynx
124	pleural effusion
125	pleuritic chest pain
126	pneumonia
127	pneumonitis
128	poor physical condition
129	primary myelofibrosis
130	pulmonary inflammation
131	renal failure
132	respiratory symptoms
133	rhinorrhea
134	septic shock
135	severe
136	severe acute respiratory infection (SARI)
137	sneezing
138	sore throat
139	sputum
140	sweating
141	then 38„ƒ)
142	toothache
143	weakness
144	wheezing

## Sheet: ChronicCodes v10
Code	Symptom
2	thought to have had other pre-existing conditions
3	Asthma
4	Benign Prostatic Hyperplasia (BPH)
5	Cancer - All
6	Cardiac Arrhythmia
7	Cardiovascular Diseases
8	Cerebral Infarction
9	Chronic Bronchitis
10	Chronic Obstructive Pulmonary Disease (COPD)
11	Diabetes
12	Dialysis
13	Dyslipidemia
14	Encephalomalacia
15	HIV positive
16	Hemorrhage in GI Tract
17	Hepatitis B
18	Hip Replacement
19	Hypertension
20	Kidney Disease
21	NA
22	Obesity
23	Parkinson's
24	Tuberculosis
25	hyperthyroidism
26	hypothyroidism

## Sheet: Country Codes
ISO Code	Country
4	Afghanistan
8	Albania
12	Algeria
16	American Samoa
20	Andorra
24	Angola
660	Anguilla
10	Antarctica
28	Antigua and Barbuda
32	Argentina
51	Armenia
533	Aruba
36	Australia
40	Austria
31	Azerbaijan
44	Bahamas
48	Bahrain
50	Bangladesh
52	Barbados
112	Belarus
56	Belgium
84	Belize
204	Benin
60	Bermuda
64	Bhutan
68	Bolivia
535	Bonaire, Sint Eustatius and Saba
70	Bosnia and Herzegovina
72	Botswana
74	Bouvet Island
76	Brazil
86	British Indian Ocean Territory
96	Brunei Darussalam
100	Bulgaria
854	Burkina Faso
108	Burundi
132	Cabo Verde
116	Cambodia
120	Cameroon
124	Canada
136	Cayman Islands
140	Central African Republic
148	Chad
152	Chile
156	China
162	Christmas Island
166	Cocos (Keeling) Islands (the)
170	Colombia
174	Comoros (the)
180	Democratic Republic of the Congo
178	Congo
184	Cook Islands (the)
188	Costa Rica
191	Croatia
192	Cuba
531	Curaçao
196	Cyprus
203	Czech Republic
384	Côte d'Ivoire
208	Denmark
262	Djibouti
212	Dominica
214	Dominican Republic
218	Ecuador
818	Egypt
222	El Salvador
226	Equatorial Guinea
232	Eritrea
233	Estonia
748	Eswatini
231	Ethiopia
238	Falkland Islands (the) [Malvinas]
234	Faroe Islands
242	Fiji
246	Finland
250	France
254	French Guiana
258	French Polynesia
260	French Southern Territories (the)
266	Gabon
270	Gambia
268	Georgia
276	Germany
288	Ghana
292	Gibraltar
300	Greece
304	Greenland
308	Grenada
312	Guadeloupe
316	Guam
320	Guatemala
831	Guernsey
324	Guinea
624	Guinea-Bissau
328	Guyana
332	Haiti
334	Heard Island and McDonald Islands
336	Holy See (the)
340	Honduras
344	Hong Kong
348	Hungary
352	Iceland
356	India
360	Indonesia
364	Iran
368	Iraq
372	Ireland
833	Isle of Man
376	Israel
380	Italy
388	Jamaica
392	Japan
832	Jersey
400	Jordan
398	Kazakhstan
404	Kenya
296	Kiribati
408	North Korea
410	South Korea
383	Kosovo
414	Kuwait
417	Kyrgyzstan
418	Lao People's Democratic Republic (the)
428	Latvia
422	Lebanon
426	Lesotho
430	Liberia
434	Libya
438	Liechtenstein
440	Lithuania
442	Luxembourg
446	Macao
450	Madagascar
454	Malawi
458	Malaysia
462	Maldives
466	Mali
470	Malta
584	Marshall Islands
474	Martinique
478	Mauritania
480	Mauritius
175	Mayotte
484	Mexico
583	Micronesia (Federated States of)
498	Moldova
492	Monaco
496	Mongolia
499	Montenegro
500	Montserrat
504	Morocco
508	Mozambique
104	Myanmar
516	Namibia
520	Nauru
524	Nepal
528	Netherlands
540	New Caledonia
554	New Zealand
558	Nicaragua
562	Niger
566	Nigeria
570	Niue
574	Norfolk Island
580	Northern Mariana Islands
578	Norway
512	Oman
586	Pakistan
585	Palau
275	Palestine
591	Panama
598	Papua New Guinea
600	Paraguay
604	Peru
608	Philippines
612	Pitcairn
616	Poland
620	Portugal
630	Puerto Rico
634	Qatar
807	North Macedonia
642	Romania
643	Russia
646	Rwanda
638	Reunion
652	Saint Barthélemy
654	Saint Helena, Ascension and Tristan da Cunha
659	Saint Kitts and Nevis
662	Saint Lucia
663	Saint Martin
666	Saint Pierre and Miquelon
670	Saint Vincent and the Grenadines
882	Samoa
674	San Marino
678	Sao Tome and Principe
682	Saudi Arabia
686	Senegal
688	Serbia
690	Seychelles
694	Sierra Leone
702	Singapore
534	Sint Maarten (Dutch part)
703	Slovakia
705	Slovenia
90	Solomon Islands
706	Somalia
710	South Africa
239	South Georgia and the South Sandwich Islands
728	South Sudan
724	Spain
144	Sri Lanka
729	Sudan
740	Suriname
744	Svalbard and Jan Mayen
752	Sweden
756	Switzerland
760	Syrian Arab Republic
158	Taiwan
762	Tajikistan
834	Tanzania
764	Thailand
626	Timor-Leste
768	Togo
772	Tokelau
776	Tonga
780	Trinidad and Tobago
788	Tunisia
792	Turkey
795	Turkmenistan
796	Turks and Caicos Islands
798	Tuvalu
800	Uganda
804	Ukraine
784	United Arab Emirates
826	United Kingdom
581	United States Minor Outlying Islands
840	United States
858	Uruguay
860	Uzbekistan
548	Vanuatu
862	Venezuela
704	Vietnam
92	Virgin Islands (British)
850	Virgin Islands, U.S.
876	Wallis and Futuna
732	Western Sahara
887	Yemen
894	Zambia
716	Zimbabwe
248	Åland Islands

## Sheet: Data Dictionary v5
Variable Name	Variable Label	Variable Type	Variable Coding	Associated SymptCodes	Associated CDCodes	Notes
*****Note that variables highlighted in green are new, formatted variables by Danielle, Elissa, and Will.
Identification Variables
new_id	id	Character, length(7)				Generated ID number: ID is a 7 digit code. First two digits are associated with the observation's country and the last five digits are associated with that individual's case number. For example new_id = 0200005 implies that the observation is from country 2 and the fifth associated case in that country.
nage	age	Numeric	"Real" (Numeric) Values only from 'age' variable			Numeric data from ages
nageAVG	nageAVG	Categorical - Binary	1 "Age variable is an average of a range" 0 "Otherwise"
nageNA	nageNA	Categorical - Binary	1 "Age variable is coded NA" 0 "Otherwise"
nsex	New, encoded variable	Numeric	1 "Female" 2 "Male" 3 "Unknown"
Geographic Variables
ncountry	New, encoded country variable	Categorical - Multi				The "ncountry" variable is the encoded country variable.
province	Province (i.e. state) associated with observation	Categorical - Multi
ll_geo	Lower level geography. Original variable from dataset.	Character				Original variable from dataset. This lower level geography variable (whose previous name was "city") contains information at the city, neighborhood, town, etc. level. The information associated with each observation for this variable is not always "city".
nll_geo	Encoded ll_geo variable	Categorical - Multi
city	Identifiable city names.	Character				This variable was created using the "ll_geo" variable. This variable only identified locations whose "ll_geo" was explicitly described as a city.
ncity		Categorical - Multi
county	Identifiable county names.	Character				This variable was created using the "ll_geo" variable. This variable only identified locations whose "ll_geo" was explicitly described as a county.
location	Geographic variable.	Character				Unsure of difference between location and "ll_geo". Not all observations have consistent records between the two variables ("location" and "ll_geo").
admin3	Geographic variable.	Character				GIS variable associate with city/neighborhood/district/etc. Not always consistent with "ll_geo" variable
admin2	Geographic variable.	Character				GIS variable associated with state/province of observation. Not always consistent with "province".
admin1	Geographic variable.	Character				GIS variable associated with country of observation. Not always consistent with "country".
admin_id	Identification number (not sure for what)	Numeric				Believe is a GIS identification number needed by the software.
lives_in_Wuhan		Character	"NA" "no" "no, work in Wuhan" "yes"			Variable identifies individuals who do or do not live in Wuhan.
nwuhan		Numeric	0 - No Wuhan 1 - Yes Wuhan			Group was unable to distinguish the difference between the "nwuhan" variable and the "lives_in_Wuhan" variable. More investigation is needed.
latitude	Latitude of location associated with observation.	Numeric
longitude	Longitude of location associated with observation.	Numeric
geo_resolution	*Believe* associates the latitude and longitude coordinates for a specific geographic level	Character	"admin" "admin0" "admin1" "admin2" "admin3" "point"
Outcome Variables
outcome	Outcome of observation.	Character	"Discharged" "Discharged from hospital" "Symptoms only improved with cough." "critical condition, intubated as of 1.." "death" "died" "discharge" "discharged" "not hospitalized" "recovered" "recovering at home 03.03.2020" "released from quarantine" "severe" "stable" "treated in an intensive care unit"			This variable was used to created the "died" dummy variable. Recommend using "newoutcome" variable.
noutcome	Encoded outcome variable					Recommend instead using "newoutcome"variable.
newoutcome	Customized varaible for outcome of observation	Numeric	1 "Died" 2 "Recovered or discharged" 3 "Other"			The original "outcome" variable and the "died" dummy were used to create this variable.
date_onset_symptoms	Date of onset symptoms reported by observation	Character				This was the original variable. Recommend instead using "os_edate" variable.
os_month	Month of onset symptoms	Numeric				Taken from "date_onset_symptoms".
os_day	Day of onset symptoms	Numeric				Taken from "date_onset_symptoms".
on_year	Year of onset symptoms	Numeric				Taken from "date_onset_symptoms".
os_edate	Formatted date observation reports onset of symptoms	%dM_d,_CY	day mon 20**			New formatted date variable.
date_admission_hospital	Date observation was admitted to the hospital	Character				Original variable associated with date observation was admitted to the hospital. Recommend instead using ha_edate.
ha_month	Month of hospital admittance	Numeric				Taken from "date_admission_hospital".
ha_day	Day of hospital admittance	Numeric				Taken from "date_admission_hospital".
ha_year	Year of hospital admittance	Numeric				Taken from "date_admission_hospital".
ha_edate	Formatted date observation was admitted to the hospital	%dM_d,_CY				New formatted date variable.
date_confirmation	*Believe* is the date the data were added to the dataset.	Character				Unformatted date.
date_death_or_discharge	Date observation either died or was discharged.	Character				Unformatted date.
died	Dummy indicating whether the observation died	Numeric	1- Died 0 - Did not die			Dummy indicator created using the "outcome" variable.
date_death	Date of death (unformatted)	Character				Was identified using the "date_death_or_discharge" and "died" variables.
death_month	Month observation died	Numeric				Taken from "date_death" variable.
death_day	Day observation died	Numeric				Taken from "date_death" variable.
death_year	Year observation died	Numeric				Taken from "date_death" variable.
death_edate	Formatted date observation died	%dM_d,_CY				New formatted date variable.
date_discharge	Date of discharge from hospital (unformatted)	Character				Was identified using the "date_death_or_discharge" and "died" variables.
discharge_month	Month of discharge from hospital	Numeric				Taken from "date_discharge" variable.
discharge_day	Day of discharge from hospital	Numeric				Taken from "date_discharge" variable.
discharge_year	Year of discharge from hospital	Numeric				Taken from "date_discharge" variable.
discharge_edate	Formatted date of discharge from hospital	%dM_d,_CY				New formatted date variable.
onset_to_death	Number of days between onset of symptoms and death	Numeric				onset_to_death = death_edate - os_edate
onset_to_admit	Number of days between onset of symptoms and admittance to hospital	Numeric				onset_to_admit = ha_edate - os_edate
onset_to_discharge	Number of days between onset of symptoms and discharge from hospital	Numeric				onset_to_discharge = discharge_edate - os_edate
admit_to_death	Number of days between admittance to hospital and death	Numeric				admit_to_death = death_edate - ha_edate
admit_to_discharge	Number of days between admittance to hospital and discharge	Numeric				admit_to_discharge = discharge_edate - ha_edate
dates_unreliable	Dummy indicating that the reported dates of this observation are unreliable.	Numeric	1 - reported dates associated with observation are unreliable 0- no reason to believe reported dates associated with observation are unreliable.			Dummy identifies unreliable dates based on the "onset_to_death", "onset_to_admit", "onset_to_discharge", "admit_to_death" and "admit_to_discharge" variables. At least one of these variables was either negative or more than 365 (days).
Other Variables
travel_history_binary	*Believe* Dummy identifying if an observation has recently traveled.	Categorical - Binary	1 "Has a Travel History" 0 "Otherwise"			See "additional_information" and "notes_for_discussion" in raw data for more information. Variable made/used by original researchers
travel_return_edate	Date of when observation returned from travel.	%dM_d,_CY				Used original variable "travel_history_dates" to create this variable.
travel_history_location	Location where observation traveled	Character				Has yet to be cleaned
market_exposure_binary		Categorical - Binary	1 "Has had exposrue to outdoor market" 0 "No exposrue to outdoor market"			Used original variable "reported_market_exposure" to create this variable.
source	Link to source of observation	Character				However this "source" link is not consistently reliable and does not usually link to patient/observation specific details
Symptom Variables
ns1	ns1	Categorical - Multi	See SymptCodes tab			First symptom reported in "symptoms"
ns2	ns2	Categorical - Multi	See SymptCodes tab			Second symptom reported in "symptoms"
ns3	ns3	Categorical - Multi	See SymptCodes tab			Third symptom reported in "symptoms"
ns4	ns4	Categorical - Multi	See SymptCodes tab			Fourth symptom reported in "symptoms"
ns5	ns5	Categorical - Multi	See SymptCodes tab			Fifth symptom reported in "symptoms"
ns6	ns6	Categorical - Multi	See SymptCodes tab			Sixth symptom reported in "symptoms"
symptcode	symptcode	Categorical - Binary	1 "Had at least ONE symptom entry" 0 "Otherwise"			If ns1 was not missing
nsym_01	abdominalpain	Categorical - Binary	1 "Abdominal pain" 0 "Otherwise"			If ns1-ns6 == associated SymptCodes
nsym_02	coughgen	Categorical - Binary	1 "Cough - generic" 0 "Otherwise"			If ns1-ns6 == associated SymptCodes
nsym_03	coughmild	Categorical - Binary	1 "Cough - mild" 0 "Otherwise"			If ns1-ns6 == associated SymptCodes
nsym_04	coughdry	Categorical - Binary	1 "Cough - dry" 0 "Otherwise"			If ns1-ns6 == associated SymptCodes
nsym_05	dyspnea	Categorical - Binary	1 "Dyspnea / Shortness of Breath" 0 "Otherwise"			If ns1-ns6 == associated SymptCodes
nsym_06	diffbreathing	Categorical - Binary	1 "Difficulty Breathing" 0 "Otherwise"			If ns1-ns6 == associated SymptCodes
nsym_07	throatsore	Categorical - Binary	1 "Sore Throat" 0 "Otherwise"			If ns1-ns6 == associated SymptCodes
nsym_08	throatdry	Categorical - Binary	1 "Pharyngeal Dryness / Dry Throat" 0 "Otherwise"			If ns1-ns6 == associated SymptCodes
nsym_09	malaise	Categorical - Binary	1 "Malaise" 0 "Otherwise"			If ns1-ns6 == associated SymptCodes
nsym_10	fatiguegen	Categorical - Binary	1 "Fatigue / Lethargy - Generic" 0 "Otherwise"			If ns1-ns6 == associated SymptCodes
nsym_11	bonepain	Categorical - Binary	1 "Bone pain" 0 "Otherwise"			If ns1-ns6 == associated SymptCodes
nsym_12	grasp	Categorical - Binary	1 "Grasp" 0 "Otherwise"			If ns1-ns6 == associated SymptCodes
nsym_13	rhinorrhea	Categorical - Binary	1 "Rhinorrhea / Runny Nose" 0 "Otherwise"			If ns1-ns6 == associated SymptCodes
nsym_14	sneeze	Categorical - Binary	1 "Sneezing" 0 "Otherwise"			If ns1-ns6 == associated SymptCodes
nsym_15	weakgen	Categorical - Binary	1 "Weak - Generic" 0 "Otherwise"			If ns1-ns6 == associated SymptCodes
nsym_16	dizzy	Categorical - Binary	1 "Dizzy" 0 "Otherwise"			If ns1-ns6 == associated SymptCodes
nsym_17	myalgiagen	Categorical - Binary	1 "Myalgia / Muscle Ache - Generic" 0 "Otherwise"			If ns1-ns6 == associated SymptCodes
nsym_18	myalgiabody	Categorical - Binary	1 "Myalgia - Body Ache" 0 "Otherwise"			If ns1-ns6 == associated SymptCodes
nsym_19	myalgiahead	Categorical - Binary	1 "Myalgia - Head Ache" 0 "Otherwise"			If ns1-ns6 == associated SymptCodes
nsym_20	myalgiaback	Categorical - Binary	1 "Myalgia - Back Ache" 0 "Otherwise"			If ns1-ns6 == associated SymptCodes
nsym_21	achetooth	Categorical - Binary	1 "Toothache" 0 "Otherwise"			If ns1-ns6 == associated SymptCodes
nsym_22	conjunctivitis	Categorical - Binary	1 "Conjunctivitis" 0 "Otherwise"			If ns1-ns6 == associated SymptCodes
nsym_23	vomit	Categorical - Binary	1 "Emesis / Vomit" 0 "Otherwise"			If ns1-ns6 == associated SymptCodes
nsym_24	pneumonia	Categorical - Binary	1 "Pneumonia" 0 "Otherwise"			If ns1-ns6 == associated SymptCodes
nsym_25	pneumonitis	Categorical - Binary	1 "Pneumonitis" 0 "Otherwise"			If ns1-ns6 == associated SymptCodes
nsym_26	diarrhea	Categorical - Binary	1 "Diarrhea" 0 "Otherwise"			If ns1-ns6 == associated SymptCodes
nsym_27	paingen	Categorical - Binary	1 "Pain - Generic" 0 "Otherwise"			If ns1-ns6 == associated SymptCodes
nsym_28	pharyngalgia	Categorical - Binary	1 "Pharyngalgia" 0 "Otherwise"			If ns1-ns6 == associated SymptCodes
nsym_29	pulmonaryinflame	Categorical - Binary	1 "Pulmonary Inflammation" 0 "Otherwise"			If ns1-ns6 == associated SymptCodes
nsym_30	pharynx	Categorical - Binary	1 "Pharynx - Generic" 0 "Otherwise"			If ns1-ns6 == associated SymptCodes
nsym_31	phlegm	Categorical - Binary	1 "Phlegm / Expectoration - Generic" 0 "Otherwise"			If ns1-ns6 == associated SymptCodes
nsym_32	fever	Categorical - Binary	1 "Fever - Generic" 0 "Otherwise"			If ns1-ns6 == associated SymptCodes
nsym_32c	fevertemp	Numeric - Continuous	Range: 37.0 - 40.3			If ns1-ns6 == associated SymptCodes; Measured in Degrees C
nsym_32l	feverlevels	Categorical - Multi	1 "Normal" 2 "Mild/low grade fever" 3 "Moderate grade fever" 4 "High grade fever" 5 "Hyperpyrexia"
nsym_33	coronarysynd	Categorical - Binary	1 "Acute Coronary Syndrome" 0 "Otherwise"			If ns1-ns6 == associated SymptCodes
nsym_34	arvi	Categorical - Binary	1 "Acute Respiratory Viral Infection (ARVI)" 0 "Otherwise"			If ns1-ns6 == associated SymptCodes
nsym_35	pulmonaryembolism	Categorical - Binary	1 "Pulmonary Embolism" 0 "Otherwise"			If ns1-ns6 == associated SymptCodes
nsym_36	asymptomatic	Categorical - Binary	1 "Asymptomatic / No Symptoms" 0 "Otherwise"			If ns1-ns6 == associated SymptCodes
nsym_37	chestpain	Categorical - Binary	1 "Chest Pain / Discomfort - Generic" 0 "Otherwise"			If ns1-ns6 == associated SymptCodes
nsym_38	chills	Categorical - Binary	1 "Chills / Cold Chills" 0 "Otherwise"			If ns1-ns6 == associated SymptCodes
nsym_39	discomfortgen	Categorical - Binary	1 "Discomfort - Generic" 0 "Otherwise"			If ns1-ns6 == associated SymptCodes
nsym_40	digestivediscomfort	Categorical - Binary	1 "Digestive Discomfort" 0 "Otherwise"			If ns1-ns6 == associated SymptCodes
nsym_41	discharge	Categorical - Binary	1 "Discharge" 0 "Otherwise"			If ns1-ns6 == associated SymptCodes
nsym_42	reflux	Categorical - Binary	1 "Esophageal Reflux" 0 "Otherwise"			If ns1-ns6 == associated SymptCodes
nsym_43	flusymptgen	Categorical - Binary	1 "Influenza / Flu-Like Symptoms" 0 "Otherwise"			If ns1-ns6 == associated SymptCodes
nsym_44	drymouth	Categorical - Binary	1 "Dy Mouth" 0 "Otherwise"			If ns1-ns6 == associated SymptCodes
nsym_45	kidneyfail	Categorical - Binary	1 "Kidney Failure" 0 "Otherwise"			If ns1-ns6 == associated SymptCodes
nsym_46	feelingillgen	Categorical - Binary	1 "Feeling Ill - Generic" 0 "Otherwise"			If ns1-ns6 == associated SymptCodes
nsym_47	hypertensionsympt	Categorical - Binary	1 "Hypertension" 0 "Otherwise"			If ns1-ns6 == associated SymptCodes
nsym_48	chestlesions	Categorical - Binary	1 "Chest Legions" 0 "Otherwise"			If ns1-ns6 == associated SymptCodes
nsym_49	heartfail	Categorical - Binary	1 "Heart Failure" 0 "Otherwise"			If ns1-ns6 == associated SymptCodes
nsym_50	sputnum	Categorical - Binary	1 "Sputnum" 0 "Otherwise"			If ns1-ns6 == associated SymptCodes
nsym_51	nausea	Categorical - Binary	1 "Nausea" 0 "Otherwise"			If ns1-ns6 == associated SymptCodes
nsym_52	mildsymptgen	Categorical - Binary	1 "Mild Symptoms - Generic" 0 "Otherwise"			If ns1-ns6 == associated SymptCodes
nsym_53	pleuraleffusion	Categorical - Binary	1 "Pleural Effusion" 0 "Otherwise"			If ns1-ns6 == associated SymptCodes
nsym_54	noseriousympt	Categorical - Binary	1 "Oligosymptomatic / No Serious Symptoms" 0 "Otherwise"			If ns1-ns6 == associated SymptCodes
nsym_55	obnubilation	Categorical - Binary	1 "Obnubilation" 0 "Otherwise"			If ns1-ns6 == associated SymptCodes
nsym_56	norespsympt	Categorical - Binary	1 "No Respiratory Symptoms" 0 "Otherwise"			If ns1-ns6 == associated SymptCodes
nsym_57	yesrespsympt	Categorical - Binary	1 "Yes Respiratory Symptoms" 0 "Otherwise"			If ns1-ns6 == associated SymptCodes
nsym_58	myelofibrosis	Categorical - Binary	1 "Primary Myelofibrosis (Blood Cancer)" 0 "Otherwise"			If ns1-ns6 == associated SymptCodes
nsym_59	sweat	Categorical - Binary	1 "Sweating" 0 "Otherwise"			If ns1-ns6 == associated SymptCodes
nsym_60	wheeze	Categorical - Binary	1 "Wheezing" 0 "Otherwise"			If ns1-ns6 == associated SymptCodes
nsym_61	anorexia	Categorical - Binary	1 "Anorexia" 0 "Otherwise"			If ns1-ns6 == associated SymptCodes
nsym_62	severegen	Categorical - Binary	1 "Severe - Generic" 0 "Otherwise"			If ns1-ns6 == associated SymptCodes
nsym_63	unwellgen	Categorical - Binary	1 "Unwellness - Generic" 0 "Otherwise"			If ns1-ns6 == associated SymptCodes
nsym_64	rigorgen	Categorical - Binary	1 "Rigor - Generic" 0 "Otherwise"			If ns1-ns6 == associated SymptCodes
nsym_65	afebrile	Categorical - Binary	1 "Afebrile (No Fever)" 0 "Otherwise"			If ns1-ns6 == associated SymptCodes
nsym_66	poorphyscond	Categorical - Binary	1 "Poor Physical Condition" 0 "Otherwise"			If ns1-ns6 == associated SymptCodes
nsym_67	othersymptgen	Categorical - Binary	1 "Other Symptoms - Generic" 0 "Otherwise"			If ns1-ns6 == associated SymptCodes
nsym_68	mildrespsympt	Categorical - Binary	1 "Mild Respiratory Symptoms" 0 "Otherwise"			If ns1-ns6 == associated SymptCodes
nsym_69	modrespsympt	Categorical - Binary	1 "Moderate Respiratory Symptoms" 0 "Otherwise"			If ns1-ns6 == associated SymptCodes
nsym_70	inappetance	Categorical - Binary	1 "Inappetance" 0 "Otherwise"			If ns1-ns6 == associated SymptCodes
Chronic Disease Variables
ncd1	ncd1	Categorical - Multi	See CDCodes tab			First listed Chronic Disease from Chronic Disease
ncd2	ncd2	Categorical - Multi	See CDCodes tab			Second listed Chronic Disease from Chronic Disease
ncd3	ncd3	Categorical - Multi	See CDCodes tab			Third listed Chronic Disease from Chronic Disease
ncd4	ncd4	Categorical - Multi	See CDCodes tab			Fourth listed Chronic Disease from Chronic Disease
ncd5	ncd5	Categorical - Multi	See CDCodes tab			Fifth listed Chronic Disease from Chronic Disease
chroniccode	chroniccode	Categorical - Binary	1 "Had at least ONE chronic disease entry" 0 "Otherwise"			If ncd1 was not missing
ncd_1	asthma	Categorical - Binary	1 "Asthma" 0 "Otherwise"		35	If ncd1-ncd5 == associated CDCodes
ncd_2	cardiogen	Categorical - Binary	1 "Cardiovascular Problems - Generic" 0 "Otherwise"		36	If ncd1-ncd5 == associated CDCodes
ncd_3	cerebinfarction	Categorical - Binary	1 "Cerebral Infarction" 0 "Otherwise"		7	If ncd1-ncd5 == associated CDCodes
ncd_4	chronbronchitis	Categorical - Binary	1 "Chronic Bronchitis" 0 "Otherwise"		1 37	If ncd1-ncd5 == associated CDCodes
ncd_5	copd	Categorical - Binary	1 "Chronic Obstructive Pulmonary Disease (COPD)" 0 "Otherwise"		2020-08-30	If ncd1-ncd5 == associated CDCodes
ncd_6	renalinsufficiency	Categorical - Binary	1 "Chronic Renal Insufficiency / Kidney Failure" 0 "Otherwise"		2020-03-09	If ncd1-ncd5 == associated CDCodes
ncd_7	coloncancer	Categorical - Binary	1 "Colon Cancer" 0 "Otherwise"		10	If ncd1-ncd5 == associated CDCodes
ncd_8	coronarystent	Categorical - Binary	1 "Coronary Heart Disease / Stenting" 0 "Otherwise"		11 13 14 15 38	If ncd1-ncd5 == associated CDCodes
ncd_9	coronarybypass	Categorical - Binary	1 "Coronary Bypass" 0 "Otherwise"		12	If ncd1-ncd5 == associated CDCodes
ncd_10	diabetesgen	Categorical - Binary	1 "Diabetes Generic" 0 "Otherwise"		16 17 18 31 39	If ncd1-ncd5 == associated CDCodes
ncd_11	diabetestypeII	Categorical - Binary	1 "Diabetes - Type II" 0 "Otherwise"		29 49	If ncd1-ncd5 == associated CDCodes
ncd_12	diabetestypeI	Categorical - Binary	1 "Diabetes - Type I" 0 "Otherwise"			If ncd1-ncd5 == associated CDCodes
ncd_13	encephalomalacia	Categorical - Binary	1 "Encephalomalacia" 0 "Otherwise"		19	If ncd1-ncd5 == associated CDCodes
ncd_14	fvpb	Categorical - Binary	1 "Frequent Ventricular Premature Beat (FVPB)" 0 "Otherwise"		20	If ncd1-ncd5 == associated CDCodes
ncd_15	digestivehem	Categorical - Binary	1 "Hemorrhage of Digestive Tract" 0 "Otherwise"		21	If ncd1-ncd5 == associated CDCodes
ncd_16	hepatitisb	Categorical - Binary	1 "Hepatitis B" 0 "Otherwise"		40	If ncd1-ncd5 == associated CDCodes
ncd_17	hipreplacement	Categorical - Binary	1 "Hip Replacement" 0 "Otherwise"		22	If ncd1-ncd5 == associated CDCodes
ncd_18	hivpositive	Categorical - Binary	1 "HIV Positive" 0 "Otherwise"		32	If ncd1-ncd5 == associated CDCodes
ncd_19	hypertensioncd	Categorical - Binary	1 "Hypertension" 0 "Otherwise"		2 23 24 41 42 43 47	If ncd1-ncd5 == associated CDCodes
ncd_20	hypertriglyceridemia	Categorical - Binary	1 "Hypertriglyceridemia" 0 "Otherwise"		44	If ncd1-ncd5 == associated CDCodes
ncd_21	kidneydisease	Categorical - Binary	1 "Kidney Disease" 0 "Otherwise"		45	If ncd1-ncd5 == associated CDCodes
ncd_22	lungcancer	Categorical - Binary	1 "Lung Cancer" 0 "Otherwise"		6	If ncd1-ncd5 == associated CDCodes
ncd_23	obesity	Categorical - Binary	1 "Obesity" 0 "Otherwise"		25	If ncd1-ncd5 == associated CDCodes
ncd_24	parkinsons	Categorical - Binary	1 "Parkinson's Disease" 0 "Otherwise"		4 34 28	If ncd1-ncd5 == associated CDCodes
ncd_25	prostatehypertrophy	Categorical - Binary	1 "Prostate Hypertrophy" 0 "Otherwise"		46	If ncd1-ncd5 == associated CDCodes
ncd_26	stenocardia	Categorical - Binary	1 "Stenocardia" 0 "Otherwise"		27	If ncd1-ncd5 == associated CDCodes
ncd_27	tuberculosis	Categorical - Binary	1 "Tuberculosis" 0 "Otherwise"		5	If ncd1-ncd5 == associated CDCodes
ncd_28	otherchronicgen	Categorical - Binary	1 "Other Chronic Conditions - Generic" 0 "Otherwise"		48	If ncd1-ncd5 == associated CDCodes
ncd_29	nachroniccondition	Categorical - Binary	1 "Chronic Conditions - NA" 0 "Otherwise"		33	If ncd1-ncd5 == associated CDCodes
ncd_30	dialysis	Categorical - Binary	1 "On Dialysis" 0 "Otherwise"		26	If ncd1-ncd5 == associated CDCodes
Does This Observation Have What We Want!?!?!?!
nvarANYofint	nvarANYofint	Categorical - Binary	1 "Has any of my variables of interest" 0 "Otherwise"
nvarCDofint	nvarCDofint	Categorical - Binary	1 "Has all of my variables of interest when thinking about Chronic Diseases" 0 "Otherwise"
nvarSYMPTofint	nvarSYMPTofint	Categorical - Binary	1 "Has all of my variables of interest when thinking about Symptoms" 0 "Otherwise"
nvarALLofint	nvarALLofint	Categorical - Binary	1 "Has all of my variables of interest when thinking about BOTH Chronic Diseases and Symptoms" 0 "Otherwise"

## Sheet: Data Dictionary v6
Variable Name	Variable Label	Variable Type	Variable Coding	Associated SymptCodes	Associated CDCodes	Notes
*****Note that variables highlighted in green are new, formatted variables by Danielle, Elissa, and Will.
Identification Variables
new_id	id	Character, length(7)				Generated ID number: ID is a 7 digit code. First two digits are associated with the observation's country and the last five digits are associated with that individual's case number. For example new_id = 0200005 implies that the observation is from country 2 and the fifth associated case in that country.
nage	age	Numeric	"Real" (Numeric) Values only from 'age' variable			Numeric data from ages
nageAVG	nageAVG	Categorical - Binary	1 "Age variable is an average of a range" 0 "Otherwise"
nageNA	nageNA	Categorical - Binary	1 "Age variable is coded NA" 0 "Otherwise"
nsex	New, encoded variable	Numeric	1 "Female" 2 "Male" 3 "Unknown"
Geographic Variables
ncountry	New, encoded country variable	Categorical - Multi				The "ncountry" variable is the encoded country variable.
province	Province (i.e. state) associated with observation	Categorical - Multi
ll_geo	Lower level geography. Original variable from dataset.	Character				Original variable from dataset. This lower level geography variable (whose previous name was "city") contains information at the city, neighborhood, town, etc. level. The information associated with each observation for this variable is not always "city".
nll_geo	Encoded ll_geo variable	Categorical - Multi
city	Identifiable city names.	Character				This variable was created using the "ll_geo" variable. This variable only identified locations whose "ll_geo" was explicitly described as a city.
ncity		Categorical - Multi
county	Identifiable county names.	Character				This variable was created using the "ll_geo" variable. This variable only identified locations whose "ll_geo" was explicitly described as a county.
location	Geographic variable.	Character				Unsure of difference between location and "ll_geo". Not all observations have consistent records between the two variables ("location" and "ll_geo").
admin3	Geographic variable.	Character				GIS variable associate with city/neighborhood/district/etc. Not always consistent with "ll_geo" variable
admin2	Geographic variable.	Character				GIS variable associated with state/province of observation. Not always consistent with "province".
admin1	Geographic variable.	Character				GIS variable associated with country of observation. Not always consistent with "country".
admin_id	Identification number (not sure for what)	Numeric				Believe is a GIS identification number needed by the software.
lives_in_Wuhan		Character	"NA" "no" "no, work in Wuhan" "yes"			Variable identifies individuals who do or do not live in Wuhan.
nwuhan		Numeric	0 - No Wuhan 1 - Yes Wuhan			Group was unable to distinguish the difference between the "nwuhan" variable and the "lives_in_Wuhan" variable. More investigation is needed.
latitude	Latitude of location associated with observation.	Numeric
longitude	Longitude of location associated with observation.	Numeric
geo_resolution	*Believe* associates the latitude and longitude coordinates for a specific geographic level	Character	"admin" "admin0" "admin1" "admin2" "admin3" "point"
Outcome Variables
outcome	Outcome of observation.	Character	"Discharged" "Discharged from hospital" "Symptoms only improved with cough." "critical condition, intubated as of 1.." "death" "died" "discharge" "discharged" "not hospitalized" "recovered" "recovering at home 03.03.2020" "released from quarantine" "severe" "stable" "treated in an intensive care unit"			This variable was used to created the "died" dummy variable. Recommend using "newoutcome" variable.
noutcome	Encoded outcome variable					Recommend instead using "newoutcome"variable.
newoutcome	Customized varaible for outcome of observation	Numeric	1 "Died" 2 "Recovered or discharged" 3 "Other"			The original "outcome" variable and the "died" dummy were used to create this variable.
date_onset_symptoms	Date of onset symptoms reported by observation	Character				This was the original variable. Recommend instead using "os_edate" variable.
os_month	Month of onset symptoms	Numeric				Taken from "date_onset_symptoms".
os_day	Day of onset symptoms	Numeric				Taken from "date_onset_symptoms".
on_year	Year of onset symptoms	Numeric				Taken from "date_onset_symptoms".
os_edate	Formatted date observation reports onset of symptoms	%dM_d,_CY	day mon 20**			New formatted date variable.
date_admission_hospital	Date observation was admitted to the hospital	Character				Original variable associated with date observation was admitted to the hospital. Recommend instead using ha_edate.
ha_month	Month of hospital admittance	Numeric				Taken from "date_admission_hospital".
ha_day	Day of hospital admittance	Numeric				Taken from "date_admission_hospital".
ha_year	Year of hospital admittance	Numeric				Taken from "date_admission_hospital".
ha_edate	Formatted date observation was admitted to the hospital	%dM_d,_CY				New formatted date variable.
date_confirmation	*Believe* is the date the data were added to the dataset.	Character				Unformatted date.
date_death_or_discharge	Date observation either died or was discharged.	Character				Unformatted date.
died	Dummy indicating whether the observation died	Numeric	1- Died 0 - Did not die			Dummy indicator created using the "outcome" variable.
date_death	Date of death (unformatted)	Character				Was identified using the "date_death_or_discharge" and "died" variables.
death_month	Month observation died	Numeric				Taken from "date_death" variable.
death_day	Day observation died	Numeric				Taken from "date_death" variable.
death_year	Year observation died	Numeric				Taken from "date_death" variable.
death_edate	Formatted date observation died	%dM_d,_CY				New formatted date variable.
date_discharge	Date of discharge from hospital (unformatted)	Character				Was identified using the "date_death_or_discharge" and "died" variables.
discharge_month	Month of discharge from hospital	Numeric				Taken from "date_discharge" variable.
discharge_day	Day of discharge from hospital	Numeric				Taken from "date_discharge" variable.
discharge_year	Year of discharge from hospital	Numeric				Taken from "date_discharge" variable.
discharge_edate	Formatted date of discharge from hospital	%dM_d,_CY				New formatted date variable.
onset_to_death	Number of days between onset of symptoms and death	Numeric				onset_to_death = death_edate - os_edate
onset_to_admit	Number of days between onset of symptoms and admittance to hospital	Numeric				onset_to_admit = ha_edate - os_edate
onset_to_discharge	Number of days between onset of symptoms and discharge from hospital	Numeric				onset_to_discharge = discharge_edate - os_edate
admit_to_death	Number of days between admittance to hospital and death	Numeric				admit_to_death = death_edate - ha_edate
admit_to_discharge	Number of days between admittance to hospital and discharge	Numeric				admit_to_discharge = discharge_edate - ha_edate
dates_unreliable	Dummy indicating that the reported dates of this observation are unreliable.	Numeric	1 - reported dates associated with observation are unreliable 0- no reason to believe reported dates associated with observation are unreliable.			Dummy identifies unreliable dates based on the "onset_to_death", "onset_to_admit", "onset_to_discharge", "admit_to_death" and "admit_to_discharge" variables. At least one of these variables was either negative or more than 365 (days).
Other Individual-Level Travel Variables
travel_history_binary	*Believe* Dummy identifying if an observation has recently traveled.	Categorical - Binary	1 "Has a Travel History" 0 "Otherwise"			See "additional_information" and "notes_for_discussion" in raw data for more information. Variable made/used by original researchers
travel_return_edate	Date of when observation returned from travel.	%dM_d,_CY				Used original variable "travel_history_dates" to create this variable.
travel_history_location	Location where observation traveled	Character				Has yet to be cleaned
market_exposure_binary		Categorical - Binary	1 "Has had exposrue to outdoor market" 0 "No exposrue to outdoor market"			Used original variable "reported_market_exposure" to create this variable.
source	Link to source of observation	Character				However this "source" link is not consistently reliable and does not usually link to patient/observation specific details
Symptom Variables
ns1	ns1	Categorical - Multi	See SymptCodes tab			First symptom reported in "symptoms"
ns2	ns2	Categorical - Multi	See SymptCodes tab			Second symptom reported in "symptoms"
ns3	ns3	Categorical - Multi	See SymptCodes tab			Third symptom reported in "symptoms"
ns4	ns4	Categorical - Multi	See SymptCodes tab			Fourth symptom reported in "symptoms"
ns5	ns5	Categorical - Multi	See SymptCodes tab			Fifth symptom reported in "symptoms"
ns6	ns6	Categorical - Multi	See SymptCodes tab			Sixth symptom reported in "symptoms"
symptcode	symptcode	Categorical - Binary	1 "Had at least ONE symptom entry" 0 "Otherwise"			If ns1 was not missing
nsym_01	abdominalpain	Categorical - Binary	1 "Abdominal pain" 0 "Otherwise"			If ns1-ns6 == associated SymptCodes
nsym_02	coughgen	Categorical - Binary	1 "Cough - generic" 0 "Otherwise"			If ns1-ns6 == associated SymptCodes
nsym_03	coughmild	Categorical - Binary	1 "Cough - mild" 0 "Otherwise"			If ns1-ns6 == associated SymptCodes
nsym_04	coughdry	Categorical - Binary	1 "Cough - dry" 0 "Otherwise"			If ns1-ns6 == associated SymptCodes
nsym_05	dyspnea	Categorical - Binary	1 "Dyspnea / Shortness of Breath" 0 "Otherwise"			If ns1-ns6 == associated SymptCodes
nsym_06	diffbreathing	Categorical - Binary	1 "Difficulty Breathing" 0 "Otherwise"			If ns1-ns6 == associated SymptCodes
nsym_07	throatsore	Categorical - Binary	1 "Sore Throat" 0 "Otherwise"			If ns1-ns6 == associated SymptCodes
nsym_08	throatdry	Categorical - Binary	1 "Pharyngeal Dryness / Dry Throat" 0 "Otherwise"			If ns1-ns6 == associated SymptCodes
nsym_09	malaise	Categorical - Binary	1 "Malaise" 0 "Otherwise"			If ns1-ns6 == associated SymptCodes
nsym_10	fatiguegen	Categorical - Binary	1 "Fatigue / Lethargy - Generic" 0 "Otherwise"			If ns1-ns6 == associated SymptCodes
nsym_11	bonepain	Categorical - Binary	1 "Bone pain" 0 "Otherwise"			If ns1-ns6 == associated SymptCodes
nsym_12	grasp	Categorical - Binary	1 "Grasp" 0 "Otherwise"			If ns1-ns6 == associated SymptCodes
nsym_13	rhinorrhea	Categorical - Binary	1 "Rhinorrhea / Runny Nose" 0 "Otherwise"			If ns1-ns6 == associated SymptCodes
nsym_14	sneeze	Categorical - Binary	1 "Sneezing" 0 "Otherwise"			If ns1-ns6 == associated SymptCodes
nsym_15	weakgen	Categorical - Binary	1 "Weak - Generic" 0 "Otherwise"			If ns1-ns6 == associated SymptCodes
nsym_16	dizzy	Categorical - Binary	1 "Dizzy" 0 "Otherwise"			If ns1-ns6 == associated SymptCodes
nsym_17	myalgiagen	Categorical - Binary	1 "Myalgia / Muscle Ache - Generic" 0 "Otherwise"			If ns1-ns6 == associated SymptCodes
nsym_18	myalgiabody	Categorical - Binary	1 "Myalgia - Body Ache" 0 "Otherwise"			If ns1-ns6 == associated SymptCodes
nsym_19	myalgiahead	Categorical - Binary	1 "Myalgia - Head Ache" 0 "Otherwise"			If ns1-ns6 == associated SymptCodes
nsym_20	myalgiaback	Categorical - Binary	1 "Myalgia - Back Ache" 0 "Otherwise"			If ns1-ns6 == associated SymptCodes
nsym_21	achetooth	Categorical - Binary	1 "Toothache" 0 "Otherwise"			If ns1-ns6 == associated SymptCodes
nsym_22	conjunctivitis	Categorical - Binary	1 "Conjunctivitis" 0 "Otherwise"			If ns1-ns6 == associated SymptCodes
nsym_23	vomit	Categorical - Binary	1 "Emesis / Vomit" 0 "Otherwise"			If ns1-ns6 == associated SymptCodes
nsym_24	pneumonia	Categorical - Binary	1 "Pneumonia" 0 "Otherwise"			If ns1-ns6 == associated SymptCodes
nsym_25	pneumonitis	Categorical - Binary	1 "Pneumonitis" 0 "Otherwise"			If ns1-ns6 == associated SymptCodes
nsym_26	diarrhea	Categorical - Binary	1 "Diarrhea" 0 "Otherwise"			If ns1-ns6 == associated SymptCodes
nsym_27	paingen	Categorical - Binary	1 "Pain - Generic" 0 "Otherwise"			If ns1-ns6 == associated SymptCodes
nsym_28	pharyngalgia	Categorical - Binary	1 "Pharyngalgia" 0 "Otherwise"			If ns1-ns6 == associated SymptCodes
nsym_29	pulmonaryinflame	Categorical - Binary	1 "Pulmonary Inflammation" 0 "Otherwise"			If ns1-ns6 == associated SymptCodes
nsym_30	pharynx	Categorical - Binary	1 "Pharynx - Generic" 0 "Otherwise"			If ns1-ns6 == associated SymptCodes
nsym_31	phlegm	Categorical - Binary	1 "Phlegm / Expectoration - Generic" 0 "Otherwise"			If ns1-ns6 == associated SymptCodes
nsym_32	fever	Categorical - Binary	1 "Fever - Generic" 0 "Otherwise"			If ns1-ns6 == associated SymptCodes
nsym_32c	fevertemp	Numeric - Continuous	Range: 37.0 - 40.3			If ns1-ns6 == associated SymptCodes; Measured in Degrees C
nsym_32l	feverlevels	Categorical - Multi	1 "Normal" 2 "Mild/low grade fever" 3 "Moderate grade fever" 4 "High grade fever" 5 "Hyperpyrexia"
nsym_33	coronarysynd	Categorical - Binary	1 "Acute Coronary Syndrome" 0 "Otherwise"			If ns1-ns6 == associated SymptCodes
nsym_34	arvi	Categorical - Binary	1 "Acute Respiratory Viral Infection (ARVI)" 0 "Otherwise"			If ns1-ns6 == associated SymptCodes
nsym_35	pulmonaryembolism	Categorical - Binary	1 "Pulmonary Embolism" 0 "Otherwise"			If ns1-ns6 == associated SymptCodes
nsym_36	asymptomatic	Categorical - Binary	1 "Asymptomatic / No Symptoms" 0 "Otherwise"			If ns1-ns6 == associated SymptCodes
nsym_37	chestpain	Categorical - Binary	1 "Chest Pain / Discomfort - Generic" 0 "Otherwise"			If ns1-ns6 == associated SymptCodes
nsym_38	chills	Categorical - Binary	1 "Chills / Cold Chills" 0 "Otherwise"			If ns1-ns6 == associated SymptCodes
nsym_39	discomfortgen	Categorical - Binary	1 "Discomfort - Generic" 0 "Otherwise"			If ns1-ns6 == associated SymptCodes
nsym_40	digestivediscomfort	Categorical - Binary	1 "Digestive Discomfort" 0 "Otherwise"			If ns1-ns6 == associated SymptCodes
nsym_41	discharge	Categorical - Binary	1 "Discharge" 0 "Otherwise"			If ns1-ns6 == associated SymptCodes
nsym_42	reflux	Categorical - Binary	1 "Esophageal Reflux" 0 "Otherwise"			If ns1-ns6 == associated SymptCodes
nsym_43	flusymptgen	Categorical - Binary	1 "Influenza / Flu-Like Symptoms" 0 "Otherwise"			If ns1-ns6 == associated SymptCodes
nsym_44	drymouth	Categorical - Binary	1 "Dy Mouth" 0 "Otherwise"			If ns1-ns6 == associated SymptCodes
nsym_45	kidneyfail	Categorical - Binary	1 "Kidney Failure" 0 "Otherwise"			If ns1-ns6 == associated SymptCodes
nsym_46	feelingillgen	Categorical - Binary	1 "Feeling Ill - Generic" 0 "Otherwise"			If ns1-ns6 == associated SymptCodes
nsym_47	hypertensionsympt	Categorical - Binary	1 "Hypertension" 0 "Otherwise"			If ns1-ns6 == associated SymptCodes
nsym_48	chestlesions	Categorical - Binary	1 "Chest Legions" 0 "Otherwise"			If ns1-ns6 == associated SymptCodes
nsym_49	heartfail	Categorical - Binary	1 "Heart Failure" 0 "Otherwise"			If ns1-ns6 == associated SymptCodes
nsym_50	sputnum	Categorical - Binary	1 "Sputnum" 0 "Otherwise"			If ns1-ns6 == associated SymptCodes
nsym_51	nausea	Categorical - Binary	1 "Nausea" 0 "Otherwise"			If ns1-ns6 == associated SymptCodes
nsym_52	mildsymptgen	Categorical - Binary	1 "Mild Symptoms - Generic" 0 "Otherwise"			If ns1-ns6 == associated SymptCodes
nsym_53	pleuraleffusion	Categorical - Binary	1 "Pleural Effusion" 0 "Otherwise"			If ns1-ns6 == associated SymptCodes
nsym_54	noseriousympt	Categorical - Binary	1 "Oligosymptomatic / No Serious Symptoms" 0 "Otherwise"			If ns1-ns6 == associated SymptCodes
nsym_55	obnubilation	Categorical - Binary	1 "Obnubilation" 0 "Otherwise"			If ns1-ns6 == associated SymptCodes
nsym_56	norespsympt	Categorical - Binary	1 "No Respiratory Symptoms" 0 "Otherwise"			If ns1-ns6 == associated SymptCodes
nsym_57	yesrespsympt	Categorical - Binary	1 "Yes Respiratory Symptoms" 0 "Otherwise"			If ns1-ns6 == associated SymptCodes
nsym_58	myelofibrosis	Categorical - Binary	1 "Primary Myelofibrosis (Blood Cancer)" 0 "Otherwise"			If ns1-ns6 == associated SymptCodes
nsym_59	sweat	Categorical - Binary	1 "Sweating" 0 "Otherwise"			If ns1-ns6 == associated SymptCodes
nsym_60	wheeze	Categorical - Binary	1 "Wheezing" 0 "Otherwise"			If ns1-ns6 == associated SymptCodes
nsym_61	anorexia	Categorical - Binary	1 "Anorexia" 0 "Otherwise"			If ns1-ns6 == associated SymptCodes
nsym_62	severegen	Categorical - Binary	1 "Severe - Generic" 0 "Otherwise"			If ns1-ns6 == associated SymptCodes
nsym_63	unwellgen	Categorical - Binary	1 "Unwellness - Generic" 0 "Otherwise"			If ns1-ns6 == associated SymptCodes
nsym_64	rigorgen	Categorical - Binary	1 "Rigor - Generic" 0 "Otherwise"			If ns1-ns6 == associated SymptCodes
nsym_65	afebrile	Categorical - Binary	1 "Afebrile (No Fever)" 0 "Otherwise"			If ns1-ns6 == associated SymptCodes
nsym_66	poorphyscond	Categorical - Binary	1 "Poor Physical Condition" 0 "Otherwise"			If ns1-ns6 == associated SymptCodes
nsym_67	othersymptgen	Categorical - Binary	1 "Other Symptoms - Generic" 0 "Otherwise"			If ns1-ns6 == associated SymptCodes
nsym_68	mildrespsympt	Categorical - Binary	1 "Mild Respiratory Symptoms" 0 "Otherwise"			If ns1-ns6 == associated SymptCodes
nsym_69	modrespsympt	Categorical - Binary	1 "Moderate Respiratory Symptoms" 0 "Otherwise"			If ns1-ns6 == associated SymptCodes
nsym_70	inappetance	Categorical - Binary	1 "Inappetance" 0 "Otherwise"			If ns1-ns6 == associated SymptCodes
Chronic Disease Variables
ncd1	ncd1	Categorical - Multi	See CDCodes tab			First listed Chronic Disease from Chronic Disease
ncd2	ncd2	Categorical - Multi	See CDCodes tab			Second listed Chronic Disease from Chronic Disease
ncd3	ncd3	Categorical - Multi	See CDCodes tab			Third listed Chronic Disease from Chronic Disease
ncd4	ncd4	Categorical - Multi	See CDCodes tab			Fourth listed Chronic Disease from Chronic Disease
ncd5	ncd5	Categorical - Multi	See CDCodes tab			Fifth listed Chronic Disease from Chronic Disease
chroniccode	chroniccode	Categorical - Binary	1 "Had at least ONE chronic disease entry" 0 "Otherwise"			If ncd1 was not missing
ncd_1	asthma	Categorical - Binary	1 "Asthma" 0 "Otherwise"		35	If ncd1-ncd5 == associated CDCodes
ncd_2	cardiogen	Categorical - Binary	1 "Cardiovascular Problems - Generic" 0 "Otherwise"		36	If ncd1-ncd5 == associated CDCodes
ncd_3	cerebinfarction	Categorical - Binary	1 "Cerebral Infarction" 0 "Otherwise"		7	If ncd1-ncd5 == associated CDCodes
ncd_4	chronbronchitis	Categorical - Binary	1 "Chronic Bronchitis" 0 "Otherwise"		1 37	If ncd1-ncd5 == associated CDCodes
ncd_5	copd	Categorical - Binary	1 "Chronic Obstructive Pulmonary Disease (COPD)" 0 "Otherwise"		2020-08-30	If ncd1-ncd5 == associated CDCodes
ncd_6	renalinsufficiency	Categorical - Binary	1 "Chronic Renal Insufficiency / Kidney Failure" 0 "Otherwise"		2020-03-09	If ncd1-ncd5 == associated CDCodes
ncd_7	coloncancer	Categorical - Binary	1 "Colon Cancer" 0 "Otherwise"		10	If ncd1-ncd5 == associated CDCodes
ncd_8	coronarystent	Categorical - Binary	1 "Coronary Heart Disease / Stenting" 0 "Otherwise"		11 13 14 15 38	If ncd1-ncd5 == associated CDCodes
ncd_9	coronarybypass	Categorical - Binary	1 "Coronary Bypass" 0 "Otherwise"		12	If ncd1-ncd5 == associated CDCodes
ncd_10	diabetesgen	Categorical - Binary	1 "Diabetes Generic" 0 "Otherwise"		16 17 18 31 39	If ncd1-ncd5 == associated CDCodes
ncd_11	diabetestypeII	Categorical - Binary	1 "Diabetes - Type II" 0 "Otherwise"		29 49	If ncd1-ncd5 == associated CDCodes
ncd_12	diabetestypeI	Categorical - Binary	1 "Diabetes - Type I" 0 "Otherwise"			If ncd1-ncd5 == associated CDCodes
ncd_13	encephalomalacia	Categorical - Binary	1 "Encephalomalacia" 0 "Otherwise"		19	If ncd1-ncd5 == associated CDCodes
ncd_14	fvpb	Categorical - Binary	1 "Frequent Ventricular Premature Beat (FVPB)" 0 "Otherwise"		20	If ncd1-ncd5 == associated CDCodes
ncd_15	digestivehem	Categorical - Binary	1 "Hemorrhage of Digestive Tract" 0 "Otherwise"		21	If ncd1-ncd5 == associated CDCodes
ncd_16	hepatitisb	Categorical - Binary	1 "Hepatitis B" 0 "Otherwise"		40	If ncd1-ncd5 == associated CDCodes
ncd_17	hipreplacement	Categorical - Binary	1 "Hip Replacement" 0 "Otherwise"		22	If ncd1-ncd5 == associated CDCodes
ncd_18	hivpositive	Categorical - Binary	1 "HIV Positive" 0 "Otherwise"		32	If ncd1-ncd5 == associated CDCodes
ncd_19	hypertensioncd	Categorical - Binary	1 "Hypertension" 0 "Otherwise"		2 23 24 41 42 43 47	If ncd1-ncd5 == associated CDCodes
ncd_20	hypertriglyceridemia	Categorical - Binary	1 "Hypertriglyceridemia" 0 "Otherwise"		44	If ncd1-ncd5 == associated CDCodes
ncd_21	kidneydisease	Categorical - Binary	1 "Kidney Disease" 0 "Otherwise"		45	If ncd1-ncd5 == associated CDCodes
ncd_22	lungcancer	Categorical - Binary	1 "Lung Cancer" 0 "Otherwise"		6	If ncd1-ncd5 == associated CDCodes
ncd_23	obesity	Categorical - Binary	1 "Obesity" 0 "Otherwise"		25	If ncd1-ncd5 == associated CDCodes
ncd_24	parkinsons	Categorical - Binary	1 "Parkinson's Disease" 0 "Otherwise"		4 34 28	If ncd1-ncd5 == associated CDCodes
ncd_25	prostatehypertrophy	Categorical - Binary	1 "Prostate Hypertrophy" 0 "Otherwise"		46	If ncd1-ncd5 == associated CDCodes
ncd_26	stenocardia	Categorical - Binary	1 "Stenocardia" 0 "Otherwise"		27	If ncd1-ncd5 == associated CDCodes
ncd_27	tuberculosis	Categorical - Binary	1 "Tuberculosis" 0 "Otherwise"		5	If ncd1-ncd5 == associated CDCodes
ncd_28	otherchronicgen	Categorical - Binary	1 "Other Chronic Conditions - Generic" 0 "Otherwise"		48	If ncd1-ncd5 == associated CDCodes
ncd_29	nachroniccondition	Categorical - Binary	1 "Chronic Conditions - NA" 0 "Otherwise"		33	If ncd1-ncd5 == associated CDCodes
ncd_30	dialysis	Categorical - Binary	1 "On Dialysis" 0 "Otherwise"		26	If ncd1-ncd5 == associated CDCodes
Does This Observation Have What We Want!?!?!?!
nvarANYofint	nvarANYofint	Categorical - Binary	1 "Has any of my variables of interest" 0 "Otherwise"
nvarCDofint	nvarCDofint	Categorical - Binary	1 "Has all of my variables of interest when thinking about Chronic Diseases" 0 "Otherwise"
nvarSYMPTofint	nvarSYMPTofint	Categorical - Binary	1 "Has all of my variables of interest when thinking about Symptoms" 0 "Otherwise"
nvarALLofint	nvarALLofint	Categorical - Binary	1 "Has all of my variables of interest when thinking about BOTH Chronic Diseases and Symptoms" 0 "Otherwise"
Global Variables

## Sheet: Data Dictionary
Variable Name	Variable Label	Variable Type	Variable Coding	SymptCodes	CDCodes	Notes
Symptom Variables
symptcode	symptcode	Categorical - Binary	1 "Had at least ONE symptom entry" 0 "Otherwise"
nsym_1	abdominalpain	Categorical - Binary	1 "Abdominal pain" 0 "Otherwise"	6 156
nsym_2	coughgen	Categorical - Binary	1 "Cough - generic" 0 "Otherwise"	3 23 24 25 26 27 28 146 174 175 176 177 223
nsym_3	coughmild	Categorical - Binary	1 "Cough - mild" 0 "Otherwise"	79 80 81
nsym_4	coughdry	Categorical - Binary	1 "Cough - dry" 0 "Otherwise"	38 182
nsym_5	dyspnea	Categorical - Binary	1 "Dyspnea / Shortness of Breath" 0 "Otherwise"	25 41 184 219 263 115 116 162 59
nsym_6	diffbreathing	Categorical - Binary	1 "Difficulty Breathing" 0 "Otherwise"	15 167 32 179 33 34
nsym_7	throatsore	Categorical - Binary	1 "Sore Throat" 0 "Otherwise"	123 124 125 154 266 129
nsym_8	throatdry	Categorical - Binary	1 "Pharyngeal Dryness / Dry Throat" 0 "Otherwise"	52 40 183
nsym_9	malaise	Categorical - Binary	1 "Malaise" 0 "Otherwise"	60 75 231 238
nsym_10	fatiguegen	Categorical - Binary	1 "Fatigue / Lethargy - Generic" 0 "Otherwise"	4 46 47 186 130 73 234 58 119
nsym_11	fatigueminor	Categorical - Binary	1 "Fatigue - Minor" 0 "Otherwise"	241
nsym_12	fatiguetrans	Categorical - Binary	1 "Fatigue - Transient" 0 "Otherwise"	268
nsym_13	rhinorrhea	Categorical - Binary	1 "Rhinorrhea / Runny Nose" 0 "Otherwise"	107 153 108 110 111 112 261 22 91 92
nsym_14	sneeze	Categorical - Binary	1 "Sneezing" 0 "Otherwise"	117 118 265
nsym_15	weakgen	Categorical - Binary	1 "Weak - Generic" 0 "Otherwise"	62 135 136 270 267
nsym_16	dizzy	Categorical - Binary	1 "Dizzy" 0 "Otherwise"	37 181
nsym_17	myalgiagen	Categorical - Binary	1 "Myalgia / Muscle Ache - Generic" 0 "Otherwise"	89 243 90 157 69 82 83 84 85 86 87 88 242 122 70 71 121
nsym_18	myalgiabody	Categorical - Binary	1 "Myalgia - Body Ache" 0 "Otherwise"	11 12 13 14 120
nsym_19	myalgiahead	Categorical - Binary	1 "Myalgia - Head Ache" 0 "Otherwise"	5 64 232 65 77 78
nsym_20	myalgiaback	Categorical - Binary	1 "Myalgia - Back Ache" 0 "Otherwise"	166
nsym_21	achetooth	Categorical - Binary	1 "Toothache" 0 "Otherwise"	131
nsym_22	conjunctivitis	Categorical - Binary	1 "Conjunctivitis" 0 "Otherwise"	20 21 185
nsym_23	vomit	Categorical - Binary	1 "Emesis / Vomit" 0 "Otherwise"	42 133 269 134
nsym_24	pneumoniagen	Categorical - Binary	1 "Pneumonia - Generic" 0 "Otherwise"	219 101 254 255
nsym_25	pneumoniagensev	Categorical - Binary	1 "Pneumonia - Severe" 0 "Otherwise"	114
nsym_26	diarrhea	Categorical - Binary	1 "Diarrhea" 0 "Otherwise"	29 178 30 31
nsym_27	paingen	Categorical - Binary	1 "Pain - Generic" 0 "Otherwise"	95 61
nsym_28	pharyngalgia	Categorical - Binary	1 "Pharyngalgia" 0 "Otherwise"	96 97 250 158
nsym_29	pulmonaryinflame	Categorical - Binary	1 "Pulmonary Inflammation" 0 "Otherwise"	94
nsym_30	pharynx	Categorical - Binary	1 "Pharynx - Generic" 0 "Otherwise"	251
nsym_31	phlegm	Categorical - Binary	1 "Phlegm / Expectoration - Generic" 0 "Otherwise"	45 98 252
nsym_32	fever	Categorical - Binary	1 "Fever - Generic" 0 "Otherwise"	128 143 176 48 148 188 189 49 192 193 190 191 50 195 149 194 196 197 198 2 51 200 150 199 203 202 151 53 204 54 205 55 206 56 207 52 201 208 209 210 211 212 213 57 214 215 216 217 218 220 219 221 222 223 224 225 226 227 228 229 66 235 236 237
nsym_32c	fevertemp	Numeric - Continuous	Range: 37.0 - 40.3	49 192 193 213 57 143 214 235 215 191 50 190 195 149 194 216 196 197 217 218 198 220 219 221 2 51 200 150 223 151 53 224 204 225 54 205 226 55 52 201 206 56 207 308 227 228 209 210 211 229 212		Measured in Degrees C
nsym_32l	feverlevels	Categorical - Multi	1 "Normal" 2 "Mild/low grade fever" 3 "Moderate grade fever" 4 "High grade fever" 5 "Hyperpyrexia"
nsym_33	coronarysynd	Categorical - Binary	1 "Acute Coronary Syndrome" 0 "Otherwise"	7
nsym_34	arvi	Categorical - Binary	1 "Acute Respiratory Viral Infection (ARVI)" 0 "Otherwise"	159 160
nsym_35	pulmonaryembolism	Categorical - Binary	1 "Pulmonary Embolism" 0 "Otherwise"	161
nsym_36	asymptomatic	Categorical - Binary	1 "Asymptomatic / No Symptoms" 0 "Otherwise"	144 164 165 247
nsym_37	chestpain	Categorical - Binary	1 "Chest Pain / Discomfort - Generic" 0 "Otherwise"	168 169 16 170 17 171
nsym_38	chills	Categorical - Binary	1 "Chills / Cold Chills" 0 "Otherwise"	18 172 19 173 113
nsym_39	discomfortgen	Categorical - Binary	1 "Discomfort - Generic" 0 "Otherwise"	35
nsym_40	digestivediscomfort	Categorical - Binary	1 "Digestive Discomfort" 0 "Otherwise"	36 180 253
nsym_41	discharge	Categorical - Binary	1 "Discharge" 0 "Otherwise"	147
nsym_42	reflux	Categorical - Binary	1 "Esophageal Reflux" 0 "Otherwise"	43
nsym_43	flusymptgen	Categorical - Binary	1 "Influenza / Flu-Like Symptoms" 0 "Otherwise"	230 68
nsym_44	drymouth	Categorical - Binary	1 "Dy Mouth" 0 "Otherwise"	39
nsym_45	kidneyfail	Categorical - Binary	1 "Kidney Failure" 0 "Otherwise"	72
nsym_46	feelingillgen	Categorical - Binary	1 "Feeling Ill - Generic" 0 "Otherwise"	187
nsym_47	hypertensionsympt	Categorical - Binary	1 "Hypertension" 0 "Otherwise"	67
nsym_48	chestlesions	Categorical - Binary	1 "Chest Legions" 0 "Otherwise"	233
nsym_49	heartfail	Categorical - Binary	1 "Heart Failure" 0 "Otherwise"	44
nsym_50	sputnum	Categorical - Binary	1 "Sputnum" 0 "Otherwise"	74 126 155
nsym_51	nausea	Categorical - Binary	1 "Nausea" 0 "Otherwise"	76 93 244
nsym_52	mildsymptgen	Categorical - Binary	1 "Mild Symptoms - Generic" 0 "Otherwise"	239 240
nsym_53	pleuraleffusion	Categorical - Binary	1 "Pleural Effusion" 0 "Otherwise"	99 100
nsym_54	noseriousympt	Categorical - Binary	1 "Oligosymptomatic / No Serious Symptoms" 0 "Otherwise"	249 246
nsym_55	obnubilation	Categorical - Binary	1 "Obnubilation" 0 "Otherwise"	248
nsym_56	norespsympt	Categorical - Binary	1 "No Respiratory Symptoms" 0 "Otherwise"	245
nsym_57	yesrespsympt	Categorical - Binary	1 "Yes Respiratory Symptoms" 0 "Otherwise"	258 103 104 105 106 259 264
nsym_58	myelofibrosis	Categorical - Binary	1 "Primary Myelofibrosis (Blood Cancer)" 0 "Otherwise"	257
nsym_59	sweat	Categorical - Binary	1 "Sweating" 0 "Otherwise"	127
nsym_60	wheeze	Categorical - Binary	1 "Wheezing" 0 "Otherwise"	137
nsym_61	anorexia	Categorical - Binary	1 "Anorexia" 0 "Otherwise"	6 156
nsym_62	severegen	Categorical - Binary	1 "Severe - Generic" 0 "Otherwise"	262
nsym_63	unwellgen	Categorical - Binary	1 "Unwellness - Generic" 0 "Otherwise"	132
nsym_64	rigorgen	Categorical - Binary	1 "Rigor - Generic" 0 "Otherwise"	109
nsym_65	rever	Categorical - Binary	1 "Rever - Generic" 0 "Otherwise"	260
nsym_66	poorphyscond	Categorical - Binary	1 "Poor Physical Condition" 0 "Otherwise"	256
nsym_67	othersymptgen	Categorical - Binary	1 "Other Symptoms - Generic" 0 "Otherwise"	94 271
Chronic Disease Variables
chroniccode	chroniccode	Categorical - Binary	1 "Had at least ONE chronic disease entry" 0 "Otherwise"
ncd_1	asthma	Categorical - Binary	1 "Asthma" 0 "Otherwise"		25
ncd_2	cardiogen	Categorical - Binary	1 "Cardiovascular Problems - Generic" 0 "Otherwise"		26
ncd_3	cerebinfarction	Categorical - Binary	1 "Cerebral Infarction" 0 "Otherwise"		6
ncd_4	chronbronchitis	Categorical - Binary	1 "Chronic Bronchitis" 0 "Otherwise"		1 37
ncd_5	copd	Categorical - Binary	1 "Chronic Obstructive Pulmonary Disease (COPD)" 0 "Otherwise"		7 29
ncd_6	renalinsufficiency	Categorical - Binary	1 "Chronic Renal Insufficiency" 0 "Otherwise"		8
ncd_7	coloncancer	Categorical - Binary	1 "Colon Cancer" 0 "Otherwise"		9
ncd_8	coronarystent	Categorical - Binary	1 "Coronary Heart Disease / Stenting" 0 "Otherwise"		10 12 38 13 14
ncd_9	coronarybypass	Categorical - Binary	1 "Coronary Bypass" 0 "Otherwise"		11
ncd_10	diabetesgen	Categorical - Binary	1 "Diabetes Generic" 0 "Otherwise"		15 30 39 16 17
ncd_11	diabetestypeII	Categorical - Binary	1 "Diabetes - Type II" 0 "Otherwise"		28 47
ncd_12	diabetestypeI	Categorical - Binary	1 "Diabetes - Type I" 0 "Otherwise"		RESERVED
ncd_13	encephalomalacia	Categorical - Binary	1 "Encephalomalacia" 0 "Otherwise"		18
ncd_14	fvpb	Categorical - Binary	1 "Frequent Ventricular Premature Beat (FVPB)" 0 "Otherwise"		19
ncd_15	digestivehem	Categorical - Binary	1 "Hemorrhage of Digestive Tract" 0 "Otherwise"		20
ncd_16	hepatitisb	Categorical - Binary	1 "Hepatitis B" 0 "Otherwise"		40
ncd_17	hipreplacement	Categorical - Binary	1 "Hip Replacement" 0 "Otherwise"		21
ncd_18	hivpositive	Categorical - Binary	1 "HIV Positive" 0 "Otherwise"		31
ncd_19	hypertensioncd	Categorical - Binary	1 "Hypertension" 0 "Otherwise"		41 2 22 42 23 43
ncd_20	hypertriglyceridemia	Categorical - Binary	1 "Hypertriglyceridemia" 0 "Otherwise"		44
ncd_21	kidneyfailurecd	Categorical - Binary	1 "Kidney Failure" 0 "Otherwise"		3
ncd_22	lungcancer	Categorical - Binary	1 "Lung Cancer" 0 "Otherwise"		24
ncd_23	obesity	Categorical - Binary	1 "Obesity" 0 "Otherwise"		25
ncd_24	parkinsons	Categorical - Binary	1 "Parkinson's Disease" 0 "Otherwise"		4 33 27
ncd_25	prostatehypertrophy	Categorical - Binary	1 "Prostate Hypertrophy" 0 "Otherwise"		45
ncd_26	stenocardia	Categorical - Binary	1 "Stenocardia" 0 "Otherwise"		26
ncd_27	tuberculosis	Categorical - Binary	1 "Tuberculosis" 0 "Otherwise"		5
ncd_28	otherchronicgen	Categorical - Binary	1 "Other Chronic Conditions - Generic" 0 "Otherwise"		34 46
ncd_29	nachroniccondition	Categorical - Binary	1 "Chronic Conditions - NA" 0 "Otherwise"		32

## Sheet: SymptCodes v3
Encoded Value	Text
2	fever (38 â„ƒ)
3	Cough
4	Fatigue
5	Headache
6	abdominal pain
7	acute coronary syndrome
8	afebrile
9	anorexia
10	between others
11	body ache
12	body aches
13	body pain
14	bone pain
15	breathing difficulty
16	chest pain
17	chest tightness
18	chills
19	cold
20	conjunctivitis
21	conjuntivitis
22	coriza
23	cough
24	cough
25	cough Difficulty breathing
26	cough symptoms
27	coughing
28	couh
29	diarrhea
30	diarrheoa
31	diarrhoea
32	difficulty breathing
33	difficulty walking
34	difficuty breathing
35	digestive discomfort
36	discomfort
37	dizziness
38	dry cough
39	dry mouth
40	dry throat
41	dyspnea
42	emesis
43	esophageal reflux
44	eventually showed acute left heart failure
45	expectoration
46	fatigue
47	fatigure
48	fever
49	fever (37 â„ƒ)
50	fever (37.2 Â° C)
51	fever (38 â„ƒ)
52	fever (38-39 â„ƒ)
53	fever (38.2 â„ƒ)
54	fever (38.3 â„ƒ)
55	fever (38.5 â„ƒ)
56	fever (38.7 â„ƒ)
57	fever 37 degrees
58	full body slump
59	gasp
60	general malaise
61	general pain
62	general weakness
63	grasp
64	headache
65	headache.
66	high fever
67	hypertension
68	influenza
69	joint muscle pain
70	joint pain
71	joint pain
72	kidney failure
73	lack of energy
74	little sputum
75	malaise
76	mausea
77	mialgia
78	milagia
79	mild cough
80	mild coughing
81	mile cough
82	muscle
83	muscle ache
84	muscle aches
85	muscle pain
86	muscle soreness
87	muscular soreness
88	muscular stiffness
89	myalgia
90	myalgias
91	nasal congestion
92	nasal discharge
93	nausea
94	other symptoms
95	pain
96	pharyngalgia
97	pharyngeal discomfort
98	phlegm
99	pleural effusion
100	pleuritic chest pain
101	pneumonia
102	pulmonary inflammation
103	respiratory distress
104	respiratory problems
105	respiratory problems (lungs)
106	respiratory stress
107	rhinorrhea
108	rhinorrhoea
109	rigor
110	running nose
111	runny nose
112	runny nose
113	sensation of chill
114	severe pneumonia
115	shortness breath
116	shortness of breath
117	sneeze
118	sneezing
119	somnolence
120	sore body
121	sore limbs
122	sore muscle
123	sore throa
124	sore throat
125	sore throath
126	sputum
127	sweating
128	then 38 â„ƒ)
129	throat discomfort
130	tiredness
131	toothache
132	unwellness
133	vomiting
134	vomiting.
135	weak
136	weakness
137	wheezing
138	19
139	20
140	21
141	22
142	23
143	37.1 Â° C
144	Asymptomatic
145	Contact of hCoV-19/Brazil/SPBR-01/2020
146	Cough
147	Discharge
148	Fever
149	Fever (37.4 Â° C)
150	Fever (38 Â° C)
151	Fever (38.1 Â° C)
152	Pharyngeal dryness
153	Rhinorrhea
154	Sore throat
155	Sputum
156	abdominal pain
157	aching muscles
158	acute pharyngitis
159	acute respiratory viral infection
160	acute respiratory viral infection (ARVI)
161	aggressive pulmonary symptomatology
162	anhelation
163	anorexia
164	asymptomatic
165	asymptomatic?
166	backache
167	breathing difficulty
168	chest discomfort
169	chest distress
170	chest pain
171	chest tightness
172	chills
173	cold chills
174	cough
175	cough
176	cough fever
177	coughing
178	diarrhea
179	difficulty breathing
180	discomfort
181	dizziness
182	dry cough
183	dry throat
184	dyspnea
185	eye irritation
186	fatigue
187	feeling ill
188	fever
189	fever
190	fever (37.0-5 â„ƒ)
191	fever (37.2 â„ƒ)
192	fever (37 â„ƒ)
193	fever (37.0 â„ƒ)
194	fever (37.4 Â° C)
195	fever (37.4 â„ƒ)
196	fever (37.5 â„ƒ
197	fever (37.5 â„ƒ ï½ž 38.0 â„ƒ)
198	fever (37.8 â„ƒ)
199	fever (38 Â° C)
200	fever (38 â„ƒ)
201	fever (38-39 Â° C)
202	fever (38.0 Â° C)
203	fever (38.0 â„ƒ)
204	fever (38.2â„ƒ)
205	fever (38.3 â„ƒ)
206	fever (38.6 â„ƒ)
207	fever (38.9â„ƒ)
208	fever (39 Â° C)
209	fever (39.3 â„ƒ)
210	fever (39.5 â„ƒ)
211	fever (39.9 â„ƒ)
212	fever (40.3 â„ƒ)
213	fever 37 C
214	fever 37.1 â„ƒ
215	fever 37.2
216	fever 37.5
217	fever 37.5â„ƒ
218	fever 37.7â„ƒ
219	fever 37.8 Â° C Dyspnea with pneumonia
220	fever 37.8 â„ƒ
221	fever 38
222	fever 38.0
223	fever 38.1 â„ƒ Cough
224	fever 38.2 â„ƒ
225	fever 38.3
226	fever 38.3 â„ƒ
227	fever 39.0 â„ƒ
228	fever 39.3
229	fever 40.0
230	flu-like symptoms
231	general malaise
232	headache
233	lesions on chest radiographs
234	lethargy
235	low fever (37.2 Â° C)
236	low fever (37.4 â„ƒ)
237	low fever 37.0 â„ƒ
238	malaise
239	mild
240	mild symptoms
241	minor fatigue
242	muscular soreness
243	myalgia
244	nausea
245	no respiratory symptoms
246	no serious symptoms
247	no symptoms
248	obnubilation
249	oligosymptomatic
250	pharyngeal discomfort
251	pharynx
252	phlegm
253	physical discomfort
254	pneumonia
255	pneumonitis
256	poor physical condition
257	primary myelofibrosis
258	respiratory complaints
259	respiratory symptoms
260	rever
261	runny nose
262	severe
263	severe dyspnea
264	similar to a respiratory infection
265	sneezing
266	sore throat
267	systemic weakness
268	transient fatigue
269	vomiting
270	weakness
271	yes

## Sheet: SymptCodes v4
Encoded Value	Text
1	(37.0-5)
2	-37.2
3	37.1C
4	38.7 degrees fever
5	Contact of hCoV-19/Brazil/SPBR-01/2020
6	Discharge
7	Fever (37.4 degrees)
8	Fever (37.4C)
9	Fever (37.5C)
10	Fever (37)
11	Fever (38.1C)
12	Fever (38C)
13	Pharyngeal dryness
14	abdominal pain
15	acute coronary syndrome
16	acute pharyngitis
17	acute respiratory viral infection (ARVI)
18	afebrile
19	aggressive pulmonary symptomatology
20	anhelation
21	anorexia
22	asymptomatic
23	backache
24	between others
25	body ache
26	bone pain
27	breathing difficulty
28	chest pain
29	chills
30	conjunctivitis
31	cough
32	cough Difficulty breathing
33	cough fever
34	diarrhea
35	difficulty walking
36	digestive discomfort
37	discomfort
38	dizziness
39	dry cough
40	dry mouth
41	dry throat
42	dyspnea
43	emesis
44	esophageal reflux
45	eventually showed acute left heart failure
46	fatigue
47	feeling ill
48	fever
49	fever (37.0)
50	fever (37.2C)
51	fever (37.4-8)
52	fever (37.4C)
53	fever (37.4)
54	fever (37.5
55	fever (37.5 -38.0)
56	fever (37.6 - 38.3 degrees)
57	fever (37.8)
58	fever (37)
59	fever (38)
60	fever (38-39C)
61	fever (38-39)
62	fever (38.0)
63	fever (38.0C)
64	fever (38.0)
65	fever (38.2)
66	fever (38.3)
67	fever (38.5 degrees)
68	fever (38.5)
69	fever (38.6)
70	fever (38.7)
71	fever (38.9)
72	fever (38C)
73	fever (38)
74	fever (39)
75	fever (39.3)
76	fever (39.5)
77	fever (39.9)
78	fever (39C)
79	fever (40.3)
80	fever 37 C
81	fever 37 degrees
82	fever 37-39 C
83	fever 37.1
84	fever 37.2
85	fever 37.5
86	fever 37.5
87	fever 37.7
88	fever 37.8C Dyspnea with pneumonia
89	fever 37.8
90	fever 38
91	fever 38-39 C
92	fever 38.0
93	fever 38.1 Cough
94	fever 38.2
95	fever 38.3
96	fever 38.3
97	fever 39.0
98	fever 39.3
99	fever 40.0
100	gasp
101	grasp
102	headache
103	high fever
104	hypertension
105	inappetance
106	influenza
107	kidney failure
108	lesions on chest radiographs
109	low fever (37.2C)
110	low fever (37.4)
111	low fever 37.0
112	malaise
113	mild
114	mild cough
115	mild respiratory symptoms
116	mild symptoms
117	moderate respiratory symptoms
118	muscle
119	myalgia
120	nausea
121	no respiratory symptoms
122	obnubilation
123	oligosymptomatic
124	other symptoms
125	pain general
126	pharyngalgia
127	pharynx
128	phlegm
129	pleural effusion
130	pleuritic chest pain
131	pneumonia
132	pneumonitis
133	poor physical condition
134	primary myelofibrosis
135	pulmonary inflammation
136	respiratory symptoms
137	rhinorrhea
138	rigor
139	severe
140	similar to a respiratory infection
141	sneezing
142	sore throat
143	sputum
144	sweating
145	then 38)
146	toothache
147	tosse
148	unwellness
149	weakness
150	wheezing
151	yes

## Sheet: CDCodes v3
Encoded Value	Text
1	Chronic bronchitis
2	Hypertension
3	Kidney failure
4	Parkinson's disease
5	Tuberculosis
6	cerebral infarction
7	chronic obstructive pulmonary disease
8	chronic renal insufficiency
9	colon cancer surgery four years ago
10	coronary artery stenting
11	coronary bypass surgery for 2 years
12	coronary heart disease
13	coronary heart disease for which a stent had been implanted
14	coronary stenting
15	diabetes
16	diabetes for more than 20 years
17	diabetes mellitus
18	encephalomalacia
19	frequent ventricular premature beat (FVPB)
20	hemorrhage of digestive tract
21	hip replacement
22	hypertension
23	hypertension for 9 years
24	lung cancer
25	obesity
26	stenocardia
27	taking medicine of Madopar
28	type 2 diabetes
29	COPD
30	Diabetes
31	HIV positive
32	NA
33	Parkinson's disease for five years
34	Unspecified underlying medical condition
35	asthma
36	cardiovascular problems
37	chronic bronchitis
38	coronary heart disease
39	diabetes
40	hepatitis B
41	history of hypertension
42	hypertension
43	hypertension for more than 20 years
44	hypertriglyceridemia
45	prostate hypertrophy
46	thought to have had other pre-existing conditions
47	type 2 diabetes for 30+ years

[truncated: 2 more sheets: CDCodes v4, Data Dictionary v3]
