# Supplementary material for: An Information-Theoretic Method for Identifying Effective Treatments and Policies at the Beginning of a Pandemic
Source: Entropy (Basel). 2024 Nov 26;26(12):1021. doi: 10.3390/e26121021 (PMC11727047; doi:10.3390/e26121021)
Supplement: Supplementary file 1 [file entropy-26-01021-s001.zip › S2 File.xlsx]

## Sheet: Sheet1
new_id	id	nsex	nage	ageavg	agecode	ncountry	nprov	ncounty	ncity	nll_geo	lat	logt	lwuhan	marketb	tvhis	travd	os_day	ha_day	die_day	dis_day	day_un	otdeath	otadmit	otdis	noutcome	newoutcome	died	atdeath	atdis	symcode	nsym_1	nsym_2	nsym_3	nsym_4	nsym_5	nsym_6	nsym_7	nsym_8	nsym_9	nsym_10	nsym_11	nsym_12	nsym_13	nsym_14	nsym_15	nsym_16	nsym_17	nsym_18	nsym_19
10041	002-12059	0	35	0		4	281	7	90		34.3419	62.2031	0	0	2															0
10043	000-1-11790	0	35	0		4	281	7	90		34.3419	62.2031	0	0																0
101221	000-1-13368	1	53	0		12	91	7	90		36.4923	2.91971		0																0
101225	001-217	0	78	0		12	533	7	90	2217	35.6969	-0.633056		0	2															0
1012101	001-139	1	54	0		12	410	7	90	1898	35.4	0.133333		0	1			2020-03-05							10	2	0			0
1012114	001-212	0	75	0		12	644	7	90	2738	36.1833	5.4		0	2															0
1012125	001-76	1		0		12		7	90		28.4234	2.67458		0	2															0
1012174	000-1-13486	1		0		12		7	90		28.4234	2.67458		0																0
1012221	001-181	0	42	0		12	84	7	90	262	36.75	5.06667		0	1										3	1	1			0
1012225	001-220	0	85	0		12	343	7	90	1561	35.4167	7.13333		0	1										3	1	1			0
1012249	001-182	0	50	0		12	663	7	90	2807	36.8667	6.9		0	1															0
1012280	001-3012	0	64	0		12	16	7	90	35	36.2652	1.9703		0	1															0
1012385	000-1-13485	0		0		12		7	90		28.4234	2.67458		0																0
1012400	001-3564	0	49	0		12	77	7	90	235	35.55	6.16667		0	1															0
1012468	001-134	0	62	0		12	91	7	90	328	36.4923	2.91971		0	1			2020-03-05							3	1	1			0
1012470	001-138	1	78	0		12	410	7	90	1898	35.4	0.133333		0	1			2020-03-05							10	2	0			0
1012480	001-219	0	21	0		12	533	7	90	2217	35.6969	-0.633056		0	1															0
1012503	001-213	0		0		12	707	7	90	3005	35.6078	1.81111		0	2		2020-03-15	2020-03-17					2							0
1012536	001-158	1	84	0		12	91	7	90	328	36.4923	2.91971		0	1										3	1	1			0
1012608	001-35	0		0		12		7	90		28.4234	2.67458		0	2															0
1012671	001-3563	0	51	0		12	77	7	90	235	35.55	6.16667		0	1															0
1012673	001-3565	0	64	0		12	77	7	90	235	35.55	6.16667		0	1															0
1012874	001-209	0		0		12	203	7	90	937	33.4556	7.18333		0	1										3	1	1			0
1012919	001-75	0		0		12		7	90		28.4234	2.67458		0	2															0
10121012	001-179	1	77	0		12	708	7	90	3006	36.7167	4.05		0	1										3	1	1			0
10121058	001-52	1	53	0		12	91	7	90		36.4923	2.91971		0	2															0
10121068	001-3566	1	84	0		12	77	7	90	235	35.55	6.16667		0	1															0
10121108	001-198	0	83	0		12	708	7	90	3006	36.7167	4.05		0	2															0
10121125	001-218	0	49	0		12	533	7	90	2217	35.6969	-0.633056		0	2															0
10121159	000-1-11795	0		0		12		7	90		28.4234	2.67458		0																0
10121189	001-53	1	24	0		12	91	7	90		36.4923	2.91971		0	2															0
10121210	000-1-13369	1	24	0		12	91	7	90		36.4923	2.91971		0																0
10121252	001-210	1		0		12	203	7	90	937	33.4556	7.18333		0	1										3	1	1			0
10121255	001-140	0		0		12	708	7	90	158	36.7453	4.37111		0	2			2020-03-11												0
10201	000-1-13475	0	20	0		20		7	90		42.5439	1.57517		0				2020-03-29												1	0	0	0	0	0	0	0	0	0	0	0	0	0	0	0	0	0	0	0
10311	000-1-14638		26	0		31		7	90		40.2999	47.5296		0																0
10312	000-1-14637		32	0		31		7	90		40.2999	47.5296		0																0
10313	002-14040		21	0		31		7	90		40.2999	47.5296		0	2															0
10314	002-14039		26	0		31		7	90		40.2999	47.5296		0	2															0
10315	002-14038		32	0		31		7	90		40.2999	47.5296		0	2															0
10316	000-1-14639		21	0		31		7	90		40.2999	47.5296		0																0
10329	004-8680	1	72	0		32		7	90	423	-34.6033	-58.3817		0	1															0
103244	004-12569	1	53	0		32	107	7	90		-34.6033	-58.3817		0	2		2020-03-05													0
103245	004-7554	0	23	0		32		7	90	423	-34.6033	-58.3817		0	2															1	0	0	0	0	0	0	0	0	0	0	0	0	0	0	0	0	0	0	0
103259	004-3532	0	70	0		32	630	7	90	192	-28.8883	-62.266		0	1															0
103297	000-1-17597	0	57	0		32		7	90	721	-31.4167	-64.1833		0																0
1032130	004-9348	0	67	0		32		7	90	423	-34.6033	-58.3817		0	1															0
1032141	000-1-17596	1	67	0		32		7	90	423	-34.6033	-58.3817		0																0
1032155	004-7714	0		0		32	623	7	90		-33.7227	-62.246		0	2															0
1032185	004-7451	0	61	0		32	107	7	90		-34.6033	-58.3817		0	2															0
1032205	004-13785	0	43	0		32	107	7	90	2407	-34.6119	-58.3647		0	2															0
1032246	004-3517	0	71	0		32	440	7	90		-26.92	-54.52		0	1		2020-03-25													1	0	0	0	0	0	0	0	0	0	0	0	0	0	0	0	0	0	0	0
1032257	000-1-17594	0	46	0		32		7	90	423	-34.6033	-58.3817		0																0
1032290	004-9360	1	64	0		32	149	7	90		-27.4514	-58.9867		0	2															0
1032310	004-11466	0	64	0		32		7	90	423	-34.6033	-58.3817		0	2															1	0	0	0	0	0	0	0	0	0	0	0	0	0	0	0	0	0	0	0
1032322	000-1-17593	0	44	0		32		7	90	423	-34.6033	-58.3817		0																0
1032345	004-2387	1	48	0		32	107	7	90		-34.6033	-58.3817		0	2															0
1032410	004-9142	0	46	0		32		7	90	423	-34.6033	-58.3817		0	1															0
1032499	004-14789	0	42	0		32		7	90	1615	-34.7167	-58.6333		0	2															0
1032544	004-2276	0	54	0		32		7	90	423	-34.6033	-58.3817		0	2															0
1032560	004-13451	1		0		32	599	7	90		-40.8	-63		0	2															0
1032597	004-13440	0	40	0		32	612	7	90		-24.7833	-65.4167		0	2															0
1032617	000-1-17592	1	72	0		32		7	90	423	-34.6033	-58.3817		0																0
1032622	004-8881	0	44	0		32		7	90	423	-34.6033	-58.3817		0	1															0
1032693	000-1-13504	0	43	0		32	107	7	90	2407	-34.6119	-58.3647		0																0
1032756	004-7992		4	0		32	149	7	90		-27.4514	-58.9867		0	1															0
1032764	004-9756	0	57	0		32		7	90	721	-31.4167	-64.1833		0	1															0
1032771	000-1-17595	0	67	0		32		7	90	423	-34.6033	-58.3817		0																0
1032803	004-7693	0	45	0		32	107	7	90		-34.6033	-58.3817		0	2															0
1032815	004-7672	0	74	0		32	107	7	90		-34.6033	-58.3817		0	2															0
1032929	004-12367		71	0		32		7	90	423	-34.6033	-58.3817		0	2		2020-03-05													0
1032977	004-14890	0	23	0		32		7	90	423	-34.6033	-58.3817		0	2															0
1032980	004-13429	1	45	0		32	325	7	90		-23.75	-65.5		0	2															0
10321135	004-9655	1	67	0		32		7	90	423	-34.6033	-58.3817		0	1															0
10361	000-1-17533	1	54.5	1		36	480	7	90		-32.2383	147.005		0				2020-02-29												0
10362	002-2204	0	44.5	1		36	753	7	90		-36.8716	144.316		0	2															0
10363	000-1-18403	0	44.5	1		36	480	7	90		-32.2383	147.005		0																0
10364	002-16684	1	42	0		36	583	7	90	2906	-26.65	153.067		0	2															0
10365	002-16645	0	54.5	1		36	480	7	90	897	-32.3833	121.767		0	2															0
10366	000-1-21462	0	50	1		36	753	7	90		-36.8716	144.316		0																0
10367	002-16717		16	1		36	668	7	90		-30.2226	135.869		0	2															0
10368	000-1-21480	0	44.5	1		36	753	7	90		-36.8716	144.316		0																0
10369	002-844	0	63	0		36	480	7	90		-32.2383	147.005		0	2															0
103610	000-1-21473	0	44.5	1		36	753	7	90		-36.8716	144.316		0																0
103611	002-16709	0	64.5	1		36	668	7	90		-30.2226	135.869		0	2															0
103612	000-1-19470	0	74.5	1		36	753	7	90	1940	-37.8136	144.963		0			2020-02-27													0
103613	002-16666	0	54.5	1		36	753	7	90		-36.8716	144.316		0	2															0
103614	000-1-20370	1	62	0		36	480	7	90		-32.2383	147.005		1																0
103615	002-16635	0	44.5	1		36	480	7	90		-32.2383	147.005		0	2															0
103616	002-2176	1	45	1		36	753	7	90		-36.8716	144.316		0	2															0
103617	000-1-24389		16	1		36	668	7	90		-30.2226	135.869		0																0
103618	002-16604	1	36	0		36	480	7	90	2153	-33.6871	151.269		0	2															0
103620	000-1-124	1	54	0		36	583	7	90	396	-27.4678	153.028		0											20	2	0			0
103621	002-6731	0	37	0		36	583	7	90	1118	-28.0167	153.4	1	0	2					2020-02-25					20	2	0			0
103622	000-1-21406	1	41	0		36	480	7	90		-32.2383	147.005		0																0
103623	000-1-21444	0	34	0		36	480	7	90		-32.2383	147.005		0																0
103624	000-1-19478	0	58	0		36	668	7	90	28	-34.9289	138.601		0																0
103625	000-1-2796	0	64.5	1		36	753	7	90	1940	-37.8136	144.963	0	0			2020-01-23													0
103626	002-16663	1	44.5	1		36	480	7	90		-32.2383	147.005		0	2															0
103627	002-16594	0	34.5	1		36	480	7	90		-32.2383	147.005		0	2			2020-03-01												0
103628	000-1-20360	1	29.5	1		36	480	7	90		-32.2383	147.005		1																0
103630	000-1-17529	1	24	0		36	480	7	90	1843	-33.7772	151.124		0																0
103631	000-1-21453	0	30	0		36	480	7	90		-32.2383	147.005		0																0
103632	000-1-24376	0	41	1		36	753	7	90		-36.8716	144.316		0																0
103633	002-16702		41	1		36	753	7	90		-36.8716	144.316		0	2															0
103634	002-6730	1	37	0		36	583	7	90	1118	-28.0167	153.4		0	2					2020-02-25					20	2	0			0
103635	000-1-19453	0	24.5	1		36	753	7	90		-36.8716	144.316		0																0
103636	000-1-11797	0	0.67	0		36	668	7	90	28	-34.9289	138.601		0																0
103637	002-16753	0	74	0		36	583	7	90	398	-27.5638	152.953		0	2															0
103638	002-13016	1	54	0		36	583	7	90	396	-27.4678	153.028		0	2										20	2	0			0
103639	002-16590	1	54.5	1		36	480	7	90		-32.2383	147.005		0	2			2020-02-29												0
103640	000-1-17614	1	44.5	1		36	480	7	90		-32.2383	147.005		0																0
103641	002-820	0	74.5	1		36	480	7	90		-32.2383	147.005		0	2															0
103642	000-1-17536	0	54.5	1		36	480	7	90	2921	-32.2383	147.005		0																0
103643	002-2124	1	24	0		36	480	7	90		-32.2383	147.005		0	2															0
103644	002-2125	1	55	0		36	480	7	90		-32.2383	147.005		0	2															0
103645	000-1-19468	1	24.5	1		36	753	7	90	1940	-37.8136	144.963		0																0
103646	002-16682	0	28	0		36	583	7	90	396	-27.4678	153.028		0	2															0
103647	000-1-24401	0	24	0		36	583	7	90	396	-27.4678	153.028		0																0
103648	000-1-21483	0	44.5	1		36	753	7	90		-36.8716	144.316		0																0
103649	000-1-19441	1	54.5	1		36	480	7	90		-32.2383	147.005		0																0
103650	000-1-17532	0	44.5	1		36	480	7	90	2921	-32.2383	147.005		0			2020-02-24	2020-02-28					4							0
103651	000-1-19443	0	44.5	1		36	480	7	90		-32.2383	147.005		0																0
103652	002-2188	0	44.5	1		36	753	7	90		-36.8716	144.316		0	2															0
103653	000-1-21463	0	50	1		36	753	7	90		-36.8716	144.316		0																0
103654	000-1-24430	0	55	0		36	583	7	90	1119	-28.0247	153.43		0																0
103655	002-2202	0	44.5	1		36	753	7	90		-36.8716	144.316		0	2															0
103656	000-1-21437	0	67	0		36	480	7	90		-32.2383	147.005		0																0
103657	000-1-19450	1	34.5	1		36	480	7	90		-32.2383	147.005		0																0
103658	002-16678	1	63	0		36	583	7	90	1118	-28.0167	153.4		0	2															0
103659	000-1-125	1	57	0		36	583	7	90	317	-26.7431	153.119		0											20	2	0			0
103661	000-1-17535	1	44.5	1		36	480	7	90		-32.2383	147.005		0																0
103662	000-1-21407	1	56	0		36	480	7	90		-32.2383	147.005		0																0
103663	000-1-21432	0	26	0		36	480	7	90		-32.2383	147.005		0																0
103664	002-16703	0	41	1		36	753	7	90		-36.8716	144.316		0	2															0
103665	000-1-20361	1	29.5	1		36	480	7	90		-32.2383	147.005		1																0
103666	002-16606	0	16.5	1		36	480	7	90	2921	-32.2383	147.005		0	2															0
103667	002-16707	0	41	1		36	753	7	90		-36.8716	144.316		0	2															0
103668	002-16716	1	54.5	1		36	668	7	90		-30.2226	135.869		0	2															0
103669	002-16586	1	24	0		36	480	7	90	1843	-33.7772	151.124		0	2															0
103672	002-836	1	62	0		36	480	7	90		-32.2383	147.005		1	2															0
103673	002-13013	0		0		36	690	7	90		-41.9982	146.636	0	0	2															0
103674	000-1-21411	0	27	0		36	480	7	90		-32.2383	147.005		0																0
103675	002-16641	0	74.5	1		36	480	7	90	2921	-32.2383	147.005		0	2			2020-03-06												0
103676	002-16661	1	64.5	1		36	480	7	90		-32.2383	147.005		0	2															0
103677	002-16747	0	23	0		36	583	7	90	398	-27.5638	152.953		0	2															0
103678	002-2137	0	27	0		36	480	7	90		-32.2383	147.005		0	2															0
103679	000-1-17613	1	44.5	1		36	480	7	90		-32.2383	147.005		0																0
103680	000-1-19469	1	54.5	1		36	753	7	90		-36.8716	144.316		0			2020-02-18	2020-03-06					17							0
103681	002-2169	0	50	1		36	753	7	90		-36.8716	144.316		0	2															0
103682	000-1-21471	0	45	1		36	753	7	90		-36.8716	144.316		0																0
103683	002-2179	0	45	1		36	753	7	90		-36.8716	144.316		0	2															0
103684	000-1-19458	1	44.5	1		36	480	7	90		-32.2383	147.005		0																0
103685	002-16591	0	34.5	1		36	480	7	90		-32.2383	147.005		0	2															0
103686	002-2194	0	44.5	1		36	753	7	90		-36.8716	144.316		0	2															0
103687	002-16701		16	1		36	753	7	90		-36.8716	144.316		0	2															0
103688	000-1-19463	1	34.5	1		36	480	7	90		-32.2383	147.005		0																0
103689	002-2084	1	32	0		36	480	7	90		-32.2383	147.005		0	2															0
103690	002-2117	0	55	0		36	480	7	90		-32.2383	147.005		0	2															0
103691	002-16742	1	31	0		36	583	7	90	1119	-28.0247	153.43		0	2															0
103692	002-2092	0	68	0		36	480	7	90		-32.2383	147.005		0	2															0
103693	002-16618	1	34.5	1		36	753	7	90		-36.8716	144.316		0	2		2020-01-27	2020-02-29					33							0
103694	000-1-19455	0	74.5	1		36	480	7	90		-32.2383	147.005		0																0
103695	000-1-72	1	37	0		36	583	7	90	1118	-28.0167	153.4		0						2020-02-25					20	2	0			0
103696	000-1-24397	0	37	0		36	583	7	90	396	-27.4678	153.028		0																0
103697	002-16749	1	39	0		36	583	7	90	2907	-26.6502	153.066		0	2															0
103698	002-16668	1	54.5	1		36	753	7	90		-36.8716	144.316		0	2		2020-02-18	2020-03-06					17							0
103699	000-1-917	0	53	0		36	480	7	90	2921	-32.2383	147.005		0			2020-01-20	2020-01-20					0							0
1036100	000-1-21465	0	50	1		36	753	7	90		-36.8716	144.316		0																0
1036101	000-1-24375	0	41	1		36	753	7	90		-36.8716	144.316		0																0
1036102	002-16588	1	18	0		36	480	7	90	2921	-32.2383	147.005		0	2															0
1036103	002-2103	1	66	0		36	480	7	90		-32.2383	147.005		0	2															0
1036104	000-1-19452	1	44.5	1		36	480	7	90		-32.2383	147.005		0																0
1036105	000-1-17559	0	16.5	1		36	480	7	90	2921	-32.2383	147.005		0																0
1036106	000-1-21405	1	25	0		36	480	7	90		-32.2383	147.005		0																0
1036107	000-1-21410	1	47	0		36	480	7	90		-32.2383	147.005		0																0
1036108	000-1-17560		94	0		36	480	7	90	1843	-33.7772	151.124		0																0
1036109	000-1-21435	0	32	0		36	480	7	90		-32.2383	147.005		0																0
1036111	002-16740	0	51	0		36	583	7	90	3243	-27.7998	153.374		0	2															0
1036112	000-1-21434	0	43	0		36	480	7	90		-32.2383	147.005		0																0
1036113	000-1-17611	0	54.5	1		36	480	7	90		-32.2383	147.005		0																0
1036114	000-1-46	0	44	0		36	583	7	90	1118	-28.0167	153.4	1	0						2020-02-25					20	2	0			0
1036115	000-1-20367	1	14	0		36	480	7	90		-32.2383	147.005		1																0
1036116	000-1-20366	0	86	0		36	480	7	90		-32.2383	147.005		1																0
1036117	002-16612	1	44.5	1		36	480	7	90		-32.2383	147.005		0	2															0
1036118	000-1-24426	1	8	0		36	583	7	90	1119	-28.0247	153.43		0																0
1036119	002-16760	0	59	0		36	583	7	90	399	-27.5638	152.953		0	2															0
1036120	002-16754	1	8	0		36	583	7	90	1119	-28.0247	153.43		0	2															0
1036121	002-847	0	43	0		36	480	7	90	2921	-32.2383	147.005		0	2		2020-01-24	2020-01-24					0							0
1036122	000-1-24386	0	64.5	1		36	668	7	90		-30.2226	135.869		0																0
1036123	000-1-21413	0	34	0		36	480	7	90		-32.2383	147.005		0																0
1036124	002-848	0	53	0		36	480	7	90	2921	-32.2383	147.005		0	2		2020-01-20	2020-01-20					0							0
1036125	000-1-19446	0	54.5	1		36	480	7	90	897	-32.3833	121.767		0																0
1036126	000-1-20359	1	29.5	1		36	480	7	90		-32.2383	147.005		1																0
1036127	002-16745	0	47	0		36	583	7	90	2907	-26.6502	153.066		0	2															0
1036128	000-1-20363	0	44	0		36	480	7	90		-32.2383	147.005		1																0
1036129	002-842	1	38	0		36	480	7	90		-32.2383	147.005		0	2															0
1036130	002-2139	0	65	0		36	480	7	90		-32.2383	147.005		0	2															0
1036131	002-16600	0	82	0		36	480	7	90	1843	-33.7772	151.124		0	2															0
1036132	002-2153	0	35	0		36	480	7	90		-32.2383	147.005		0	2															0
1036134	000-1-24394	1	32	0		36	583	7	90	1118	-28.0167	153.4		0																0
1036135	000-1-26956	0		0		36	753	7	90		-36.8716	144.316		0																0
1036136	002-2113	1	38	0		36	480	7	90		-32.2383	147.005		0	2															0
1036137	000-1-20373	1	23	0		36	480	7	90		-32.2383	147.005		1																0
1036138	002-16598	0	34.5	1		36	480	7	90	2921	-32.2383	147.005		0	2															0
1036139	000-1-21458	0	44	0		36	480	7	90		-32.2383	147.005		0																0
1036140	000-1-24412	0	51	0		36	583	7	90	3243	-27.7998	153.374		0																0
1036141	000-1-24378	0	41	1		36	753	7	90		-36.8716	144.316		0																0
1036142	002-2163	0	50	1		36	753	7	90		-36.8716	144.316		0	2															0
1036143	002-2128	1	32	0		36	480	7	90		-32.2383	147.005		0	2															0
1036144	002-16613	1	44.5	1		36	480	7	90		-32.2383	147.005		0	2															0
1036145	002-2100	1	31	0		36	480	7	90		-32.2383	147.005		0	2															0
1036147	000-1-21420	1	64	0		36	480	7	90		-32.2383	147.005		0																0
1036148	002-16597	1	64.5	1		36	480	7	90		-32.2383	147.005		0	2															0
1036149	002-2178	0	45	1		36	753	7	90		-36.8716	144.316		0	2															0
1036150	002-16726	0	63	0		36	583	7	90	1118	-28.0167	153.4		0	2															0
1036151	000-1-21452	0	19	0		36	480	7	90		-32.2383	147.005		0																0
1036152	000-1-21447	0	45	0		36	480	7	90		-32.2383	147.005		0																0
1036153	000-1-19475	0	54.5	1		36	753	7	90	1940	-37.8136	144.963		0			2020-03-07													0
1036154	000-1-19479	1	63	0		36	583	7	90	1118	-28.0167	153.4		0																0
1036155	000-1-69	0	8	0		36	583	7	90	1118	-28.0167	153.4	1	0						2020-02-19					20	2	0			0
1036156	002-16605	0	53	0		36	480	7	90	747	-34.0574	151.152		0	2															0
1036157	000-1-21429	1	31	0		36	480	7	90		-32.2383	147.005		0																0
1036158	000-1-21477	0	44.5	1		36	753	7	90		-36.8716	144.316		0																0
1036159	002-2110	0	43	0		36	480	7	90		-32.2383	147.005		0	2															0
1036160	000-1-21475	0	44.5	1		36	753	7	90		-36.8716	144.316		0																0
1036161	000-1-21408	0	30	0		36	480	7	90		-32.2383	147.005		0																0
1036162	000-1-19456	1	44.5	1		36	480	7	90		-32.2383	147.005		0																0
1036163	000-1-20374	1	38	0		36	480	7	90		-32.2383	147.005		0																0
1036164	002-16756	1	40	0		36	583	7	90	399	-27.5638	152.953		0	2															0
1036165	000-1-21417	0	44	0		36	480	7	90		-32.2383	147.005		0																0
1036166	002-2050	1	37	0		36	480	7	90		-32.2383	147.005		0	2															0
1036167	002-2155	0	23	0		36	480	7	90		-32.2383	147.005		0	2															0
1036168	002-2051	1	25	0		36	480	7	90		-32.2383	147.005		0	2															0
1036169	002-2210	0	44.5	1		36	753	7	90		-36.8716	144.316		0	2															0
1036170	002-16741	0	48	0		36	583	7	90	3263	-16.9174	145.938		0	2															0
1036171	002-2111	0	32	0		36	480	7	90		-32.2383	147.005		0	2															0
1036172	000-1-21419	0	41	0		36	480	7	90		-32.2383	147.005		0																0
1036173	002-2183	0	45	1		36	753	7	90		-36.8716	144.316		0	2															0
1036174	002-2105	0	26	0		36	480	7	90		-32.2383	147.005		0	2															0
1036175	002-16711	0	64.5	1		36	668	7	90		-30.2226	135.869		0	2															0
1036176	002-2068	0	34	0		36	480	7	90		-32.2383	147.005		0	2															0
1036177	002-16752	0	69	0		36	583	7	90	3037	-19.2571	146.821		0	2															0
1036178	002-16602	1	78	0		36	480	7	90	1843	-33.7772	151.124		0	2															0
1036179	000-1-19476	1	40	0		36	668	7	90	28	-34.9289	138.601		0																0
1036180	002-16610	0	54.5	1		36	480	7	90		-32.2383	147.005		0	2															0
1036181	002-13999	0	20	0		36	583	7	90	396	-27.4678	153.028		0	2		2020-02-25													0
1036182	000-1-21476	0	44.5	1		36	753	7	90		-36.8716	144.316		0																0
1036183	000-1-24396	0	19	0		36	583	7	90	396	-27.4678	153.028		0																0
1036184	002-2171	0	50	1		36	753	7	90		-36.8716	144.316		0	2															0
1036185	002-2119	1	49	0		36	480	7	90		-32.2383	147.005		0	2															0
1036186	002-16615	0	74.5	1		36	480	7	90		-32.2383	147.005		0	2		2020-03-03													0
1036187	000-1-24427	0	63	0		36	583	7	90	1119	-28.0247	153.43		0																0
1036188	002-16617	0	74.5	1		36	753	7	90	1940	-37.8136	144.963		0	2															0
1036189	002-2060	1	38	0		36	480	7	90		-32.2383	147.005		0	2															0
1036190	002-12064	0	0.67	0		36	668	7	90	28	-34.9289	138.601		0	2															0
1036191	002-16673	1	24.5	1		36	753	7	90	1940	-37.8136	144.963		0	2		2020-02-29													0
1036192	000-1-21450	0	17	0		36	480	7	90		-32.2383	147.005		0																0
1036193	002-825	1	19	0		36	480	7	90		-32.2383	147.005		0	2															0
1036194	000-1-17553	1	36	0		36	480	7	90	2153	-33.6871	151.269		0																0
1036195	000-1-18402	0	64.5	1		36	480	7	90		-32.2383	147.005		0																0
1036196	002-2136	0	45	0		36	480	7	90		-32.2383	147.005		0	2															0
1036197	000-1-24421	1	39	0		36	583	7	90	2907	-26.6502	153.066		0																0
1036198	000-1-918	0	54.5	1		36	753	7	90	1940	-37.8136	144.963		0				2020-01-24												0
1036200	002-16728	0	40	0		36	583	7	90	396	-27.4678	153.028		0	2															0
1036201	002-16642	0	44.5	1		36	480	7	90		-32.2383	147.005		0	2															0
1036202	002-16650	1	24.5	1		36	480	7	90		-32.2383	147.005		0	2															0
1036203	002-16670	1	54.5	1		36	753	7	90		-36.8716	144.316		0	2															0
1036204	000-1-3162	1	44.5	1		36	753	7	90	1940	-37.8136	144.963		0																0
1036205	000-1-21451	0	63	0		36	480	7	90		-32.2383	147.005		0																0
1036206	000-1-19477	1	24	0		36	668	7	90	28	-34.9289	138.601		0																0
1036207	000-1-21404	1	37	0		36	480	7	90		-32.2383	147.005		0																0
1036208	002-16655	1	44.5	1		36	480	7	90		-32.2383	147.005		0	2															0
1036209	002-2196	0	44.5	1		36	753	7	90		-36.8716	144.316		0	2															0
1036210	002-849	0	54.5	1		36	753	7	90	1940	-37.8136	144.963		0	2			2020-01-24												0
1036211	002-2071	0	50	0		36	480	7	90		-32.2383	147.005		0	2															0
1036212	000-1-21446	0	69	0		36	480	7	90		-32.2383	147.005		0																0
1036213	000-1-21454	1	42	0		36	480	7	90		-32.2383	147.005		0																0
1036214	000-1-24379	0	41	1		36	753	7	90		-36.8716	144.316		0																0
1036215	002-16593	0	54.5	1		36	480	7	90	2921	-32.2383	147.005		0	2															0
1036216	000-1-21484	0	44.5	1		36	753	7	90		-36.8716	144.316		0																0
1036217	002-16587	0	21	0		36	480	7	90	1843	-33.7772	151.124		0	2															0
1036218	002-2162	0	50	1		36	753	7	90		-36.8716	144.316		0	2															0
1036219	002-16589	0	44.5	1		36	480	7	90	2921	-32.2383	147.005		0	2		2020-02-24	2020-02-28					4							0
1036220	000-1-24399	1	64	0		36	583	7	90	1118	-28.0167	153.4		0																0
1036221	002-2077	1	41	0		36	480	7	90		-32.2383	147.005		0	2															0
1036222	002-16676	1	24	0		36	668	7	90	28	-34.9289	138.601		0	2															0
1036223	000-1-24419	0	23	0		36	583	7	90	398	-27.5638	152.953		0																0
1036224	000-1-21487	1	44.5	1		36	753	7	90		-36.8716	144.316		0																0
1036225	000-1-24381	0	64.5	1		36	668	7	90		-30.2226	135.869		0																0
1036226	002-16592	1	44.5	1		36	480	7	90		-32.2383	147.005		0	2															0
1036227	002-2081	1	64	0		36	480	7	90		-32.2383	147.005		0	2															0
1036228	000-1-17540	1	64.5	1		36	480	7	90		-32.2383	147.005		0																0
1036229	000-1-13377	0		0		36	690	7	90		-41.9982	146.636	0	0																0
1036230	002-16761	1	67	0		36	583	7	90	1119	-28.0247	153.43		0	2															0
1036231	002-2115	0	67	0		36	480	7	90		-32.2383	147.005		0	2															0
1036232	002-16764	1	53	0		36	583	7	90	1119	-28.0247	153.43		0	2															0
1036233	000-1-19447	0	54.5	1		36	480	7	90	897	-32.3833	121.767		0																0
1036234	002-2088	1	55	0		36	480	7	90		-32.2383	147.005		0	2															0
1036235	002-2075	0	44	0		36	480	7	90		-32.2383	147.005		0	2															0
1036236	002-2148	0	30	0		36	480	7	90		-32.2383	147.005		0	2															0
1036237	000-1-17615	0	24.5	1		36	480	7	90		-32.2383	147.005		0																0
1036238	000-1-21456	0	35	0		36	480	7	90		-32.2383	147.005		0																0
1036239	002-16601	1	27	0		36	480	7	90	1760	-33.9209	150.923		0	2															0
1036240	000-1-21409	1	38	0		36	480	7	90		-32.2383	147.005		0																0
1036241	002-839	0	53	0		36	480	7	90		-32.2383	147.005		0	2															0
1036242	000-1-21430	0	69	0		36	480	7	90		-32.2383	147.005		0																0
1036243	000-1-24380	1	41	1		36	753	7	90		-36.8716	144.316		0																0
1036244	002-16607		94	0		36	480	7	90	1843	-33.7772	151.124		0	2															0
1036245	000-1-21440	0	58	0		36	480	7	90		-32.2383	147.005		0																0
1036246	000-1-21424	0	30	0		36	480	7	90		-32.2383	147.005		0																0
1036247	002-829	0	86	0		36	480	7	90		-32.2383	147.005		1	2															0
1036248	002-2146	0	19	0		36	480	7	90		-32.2383	147.005		0	2															0
1036249	000-1-21442	1	55	0		36	480	7	90		-32.2383	147.005		0																0
1036250	000-1-21423	1	55	0		36	480	7	90		-32.2383	147.005		0																0
1036251	000-1-20372	0	53	0		36	480	7	90		-32.2383	147.005		0																0
1036253	002-16721	1	64.5	1		36	668	7	90		-30.2226	135.869		0	2															0
1036254	000-1-21426	0	30	0		36	480	7	90		-32.2383	147.005		0																0
1036255	002-16640	1	54.5	1		36	480	7	90		-32.2383	147.005		0	2															0
1036256	002-2101	0	69	0		36	480	7	90		-32.2383	147.005		0	2															0
1036257	000-1-19462	1	64.5	1		36	480	7	90		-32.2383	147.005		0																0
1036258	002-16763	0	40	0		36	583	7	90	1119	-28.0247	153.43		0	2															0
1036259	000-1-170	1	24	0		36	668	7	90	28	-34.9289	138.601		0				2020-02-20		2020-03-03					21	2	0		12	0
1036260	002-5232	0	60	0		36	668	7	90	28	-34.9289	138.601	1	0	2					2020-02-14					21	2	0			0
1036261	002-16643	0	14	0		36	480	7	90	897	-32.3833	121.767		0	2															0
1036262	002-2096	1	67	0		36	480	7	90		-32.2383	147.005		0	2															0
1036263	002-16654	0	74.5	1		36	480	7	90		-32.2383	147.005		0	2															0
1036264	000-1-24384	1	54.5	1		36	668	7	90		-30.2226	135.869		0																0
1036265	002-16599	1	51	0		36	480	7	90	1843	-33.7772	151.124		0	2															0
1036266	000-1-19480	0	26	0		36	583	7	90	1771	-27.6392	153.109		0																0
1036267	000-1-24434	1	20	0		36	583	7	90	397	-27.466	153.026		0																0
1036268	002-3381	1	44.5	1		36	753	7	90	1940	-37.8136	144.963		0	2															0
1036269	000-1-20371	1	35	0		36	480	7	90		-32.2383	147.005		1																0
1036270	002-2121	0	58	0		36	480	7	90		-32.2383	147.005		0	2															0
1036271	002-814	1	29.5	1		36	480	7	90		-32.2383	147.005		1	2															0
1036272	002-2131	1	27	0		36	480	7	90		-32.2383	147.005		0	2															0
1036273	002-16646	0	54.5	1		36	480	7	90	897	-32.3833	121.767		0	2															0
1036274	002-16706	0	41	1		36	753	7	90		-36.8716	144.316		0	2															0
1036275	002-16656	1	84.5	1		36	480	7	90	2921	-32.2383	147.005		0	2															0
1036276	002-2143	0	63	0		36	480	7	90		-32.2383	147.005		0	2															0
1036277	002-16755	0	63	0		36	583	7	90	1119	-28.0247	153.43		0	2															0
1036278	002-16722	1	32	0		36	583	7	90	1118	-28.0167	153.4		0	2															0
1036279	002-16759	1	25	0		36	583	7	90	398	-27.5638	152.953		0	2															0
1036280	002-16659	0	64.5	1		36	480	7	90		-32.2383	147.005		0	2															0
1036281	002-2094	0	30	0		36	480	7	90		-32.2383	147.005		0	2															0
1036282	002-16762	1	20	0		36	583	7	90	397	-27.466	153.026		0	2															0
1036283	000-1-24424	0	69	0		36	583	7	90	3037	-19.2571	146.821		0																0
1036284	002-16660	0	54.5	1		36	480	7	90		-32.2383	147.005		0	2															0
1036285	002-16662	1	34.5	1		36	480	7	90		-32.2383	147.005		0	2															0
1036286	002-16649	1	34.5	1		36	480	7	90		-32.2383	147.005		0	2															0
1036287	002-16667	1	24.5	1		36	753	7	90	1940	-37.8136	144.963		0	2															0
1036288	002-2189	0	44.5	1		36	753	7	90		-36.8716	144.316		0	2															0
1036289	002-2206	0	44.5	1		36	753	7	90		-36.8716	144.316		0	2															0
1036290	002-16657	1	44.5	1		36	480	7	90		-32.2383	147.005		0	2															0
1036291	000-1-24387	0	54.5	1		36	668	7	90		-30.2226	135.869		0																0
1036292	002-1279	1	21	0		36	480	7	90	2921	-32.2383	147.005		0	2															0
1036293	000-1-17539	1	64.5	1		36	480	7	90	2921	-32.2383	147.005		0			2020-02-28													0
1036294	000-1-19487	0	22	0		36	583	7	90	396	-27.4678	153.028		0																0
1036295	002-16677	0	58	0		36	668	7	90	28	-34.9289	138.601		0	2															0
1036296	000-1-19486	1	46	0		36	583	7	90	396	-27.4678	153.028		0																0
1036297	002-16679	0	26	0		36	583	7	90	1771	-27.6392	153.109		0	2															0
1036298	002-16672	0	54.5	1		36	753	7	90	1940	-37.8136	144.963		0	2		2020-03-07													1	0	0	0	0	0	0	0	0	0	0	0	0	0	0	0	0	0	0	0
1036299	000-1-24418	0	61	0		36	583	7	90	2907	-26.6502	153.066		0																0
1036300	002-3012	0	64.5	1		36	753	7	90	1940	-37.8136	144.963	0	0	2		2020-01-23													0
1036301	000-1-19484	1	38	0		36	583	7	90	1195	-26.19	152.665		0																0
1036302	002-16715	0	54.5	1		36	668	7	90		-30.2226	135.869		0	2															0
1036303	000-1-19483	0	28	0		36	583	7	90	396	-27.4678	153.028		0																0
1036304	002-16671	0	84.5	1		36	753	7	90	1940	-37.8136	144.963		0	2			2020-03-08												0
1036305	000-1-19442	0	74.5	1		36	480	7	90	2921	-32.2383	147.005		0				2020-03-06												0
1036306	000-1-19481	0	81	0		36	583	7	90	317	-26.7431	153.119		0																0
1036307	002-16686	0	22	0		36	583	7	90	396	-27.4678	153.028		0	2															0
1036309	002-16730	1	56	0		36	583	7	90	396	-27.4678	153.028		0	2															0
1036310	000-1-915	0	35	0		36	480	7	90	2921	-32.2383	147.005		0			2020-01-15	2020-01-15					0							0
1036311	000-1-19440	1	34.5	1		36	480	7	90	2921	-32.2383	147.005		0																0
1036312	000-1-19473	0	54.5	1		36	753	7	90	1940	-37.8136	144.963		0			2020-03-07													1	0	0	0	0	0	0	0	0	0	0	0	0	0	0	0	0	0	0	0
1036313	000-1-21443	1	32	0		36	480	7	90		-32.2383	147.005		0																0
1036314	000-1-1322	1	21	0		36	480	7	90	2921	-32.2383	147.005		0																0
1036315	000-1-121	1	55	0		36	583	7	90	396	-27.4678	153.028		0											20	2	0			0
1036316	000-1-19471	1	54.5	1		36	753	7	90		-36.8716	144.316		0																0
1036317	002-16757	1	23	0		36	583	7	90	399	-27.5638	152.953		0	2															0
1036319	002-16758	0	55	0		36	583	7	90	1119	-28.0247	153.43		0	2															0
1036320	002-16614	0	24.5	1		36	480	7	90		-32.2383	147.005		0	2															0
1036321	000-1-21439	1	49	0		36	480	7	90		-32.2383	147.005		0																0
1036322	000-1-24414	1	31	0		36	583	7	90	1119	-28.0247	153.43		0																0
1036323	000-1-19466	1	54.5	1		36	753	7	90	1940	-37.8136	144.963		0			2020-02-29	2020-03-06					6							0
1036324	002-16611	0	44.5	1		36	480	7	90		-32.2383	147.005		0	2															0
1036325	002-817	1	29.5	1		36	480	7	90		-32.2383	147.005		1	2															0
1036326	000-1-24422	1	71	0		36	583	7	90	398	-27.5638	152.953		0																0
1036327	002-838	1	35	0		36	480	7	90		-32.2383	147.005		1	2															0
1036328	000-1-24373		16	1		36	753	7	90		-36.8716	144.316		0																0
1036329	000-1-14526	0	20	0		36	583	7	90	396	-27.4678	153.028		0			2020-02-25													0
1036330	000-1-19461	0	54.5	1		36	480	7	90		-32.2383	147.005		0																0
1036331	000-1-19460	0	64.5	1		36	480	7	90		-32.2383	147.005		0																0
1036332	002-16718	1	34.5	1		36	668	7	90		-30.2226	135.869		0	2															0
1036333	000-1-24416	0	23	0		36	583	7	90	399	-27.5638	152.953		0																0
1036334	000-1-21460	0	50	1		36	753	7	90		-36.8716	144.316		0																0
1036335	002-16719	0	54.5	1		36	668	7	90		-30.2226	135.869		0	2															0
1036336	000-1-24415	0	19	0		36	583	7	90	398	-27.5638	152.953		0																0
1036337	000-1-17534	0	34.5	1		36	480	7	90		-32.2383	147.005		0																0
1036338	002-2168	0	50	1		36	753	7	90		-36.8716	144.316		0	2															0
1036339	002-16665	1	54.5	1		36	753	7	90	1940	-37.8136	144.963		0	2		2020-02-29	2020-03-06					6							0
1036340	002-16727	1	64	0		36	583	7	90	1118	-28.0167	153.4		0	2															0
1036341	002-16750	1	71	0		36	583	7	90	398	-27.5638	152.953		0	2															0
1036342	000-1-24423	1	22	0		36	583	7	90	3243	-27.7998	153.374		0																0
1036343	002-16743	0	19	0		36	583	7	90	398	-27.5638	152.953		0	2															0
1036344	000-1-13	1	95	0		36	480	7	90	1843	-33.7772	151.124		0					2020-03-03						18	1	1			0
1036345	002-16746	0	61	0		36	583	7	90	2907	-26.6502	153.066		0	2															0
1036346	002-16748	0	39	0		36	583	7	90	1119	-28.0247	153.43		0	2															0
1036347	000-1-21418	1	41	0		36	480	7	90		-32.2383	147.005		0																0
1036348	000-1-19449	1	54.5	1		36	480	7	90	3276	-33.8074	151.201		0																0
1036349	002-2186	0	45	1		36	753	7	90		-36.8716	144.316		0	2															0
1036350	000-1-21486	1	44.5	1		36	753	7	90		-36.8716	144.316		0																0
1036351	000-1-19454	1	34.5	1		36	480	7	90		-32.2383	147.005		0																0
1036352	000-1-28966	1	54.5	1		36		7	90		-26.2348	134.605		0			2020-02-24	2020-03-29					34							0
1036353	000-1-24392	1	84.5	1		36	668	7	90		-30.2226	135.869		0																0
1036354	002-16674	0	54.5	1		36	753	7	90	1940	-37.8136	144.963		0	2		2020-03-07													0
1036355	002-16710	0	74.5	1		36	668	7	90		-30.2226	135.869		0	2															0
1036356	000-1-21470	0	45	1		36	753	7	90		-36.8716	144.316		0																0
1036357	000-1-21427	1	67	0		36	480	7	90		-32.2383	147.005		0																0
1036358	000-1-21428	0	39	0		36	480	7	90		-32.2383	147.005		0																0
1036359	002-846	0	35	0		36	480	7	90	2921	-32.2383	147.005		0	2		2020-01-15	2020-01-15					0							0
1036360	002-827	0	62	0		36	480	7	90		-32.2383	147.005		1	2															0
1036361	000-1-21468	0	45	1		36	753	7	90		-36.8716	144.316		0																0
1036362	000-1-21412	1	48	0		36	480	7	90		-32.2383	147.005		0																0
1036363	002-2074	0	24	0		36	480	7	90		-32.2383	147.005		0	2															0
1036364	000-1-21436	1	38	0		36	480	7	90		-32.2383	147.005		0																0
1036365	002-16652	0	24.5	1		36	753	7	90		-36.8716	144.316		0	2															0
1036366	000-1-19485	1	42	0		36	583	7	90	2906	-26.65	153.067		0																0
1036367	000-1-21433	0	42	0		36	480	7	90		-32.2383	147.005		0																0
1036368	002-16639	1	34.5	1		36	480	7	90	2921	-32.2383	147.005		0	2															0
1036369	000-1-19464	1	44.5	1		36	480	7	90		-32.2383	147.005		0																0
1036370	000-1-21464	0	50	1		36	753	7	90		-36.8716	144.316		0																0
1036371	000-1-21455	0	32	0		36	480	7	90		-32.2383	147.005		0																0
1036372	000-1-21445	1	27	0		36	480	7	90		-32.2383	147.005		0																0
1036373	002-16705	0	41	1		36	753	7	90		-36.8716	144.316		0	2															0
1036374	002-16603	1	60	0		36	480	7	90		-32.2383	147.005		0	2															0
1036375	002-16685	1	46	0		36	583	7	90	396	-27.4678	153.028		0	2															0
1036376	000-1-24431	1	25	0		36	583	7	90	398	-27.5638	152.953		0																0
1036377	002-16634	0	64.5	1		36	480	7	90		-32.2383	147.005		0	2															0
1036378	000-1-24411	0	69	0		36	583	7	90	398	-27.5638	152.953		0																0
1036379	000-1-24374		41	1		36	753	7	90		-36.8716	144.316		0																0
1036380	000-1-17616	0	74.5	1		36	480	7	90		-32.2383	147.005		0			2020-03-03													0
1036381	000-1-21482	0	44.5	1		36	753	7	90		-36.8716	144.316		0																0
1036382	002-16700	1	44.5	1		36	753	7	90		-36.8716	144.316		0	2															0
1036383	002-16729	0	24	0		36	583	7	90	396	-27.4678	153.028		0	2															0
1036384	000-1-17530	0	21	0		36	480	7	90	1843	-33.7772	151.124		0																0
1036385	000-1-19451	1	24.5	1		36	480	7	90		-32.2383	147.005		0																0
1036386	000-1-916	0	43	0		36	480	7	90	2921	-32.2383	147.005		0			2020-01-24	2020-01-24					0							0
1036387	002-2160	0	40	0		36	480	7	90		-32.2383	147.005		0	2															0
1036388	000-1-21457	0	23	0		36	480	7	90		-32.2383	147.005		0																0
1036389	000-1-21461	0	50	1		36	753	7	90		-36.8716	144.316		0																0
1036390	000-1-17538	0	54.5	1		36	480	7	90	2921	-32.2383	147.005		0			2020-02-28													0
1036391	000-1-17541	0	34.5	1		36	480	7	90	2921	-32.2383	147.005		0																0
1036392	000-1-21467	1	45	1		36	753	7	90		-36.8716	144.316		0																0
1036393	000-1-17542	1	51	0		36	480	7	90	1843	-33.7772	151.124		0																0
1036394	002-2063	0	27	0		36	480	7	90		-32.2383	147.005		0	2															0
1036395	000-1-21469	0	45	1		36	753	7	90		-36.8716	144.316		0																0
1036396	002-819	1	29.5	1		36	480	7	90		-32.2383	147.005		1	2															0
1036397	000-1-21438	0	55	0		36	480	7	90		-32.2383	147.005		0																0
1036398	000-1-21474	0	44.5	1		36	753	7	90		-36.8716	144.316		0																0
1036399	002-822	0	44	0		36	480	7	90		-32.2383	147.005		1	2															0
1036400	002-17064	0		0		36	753	7	90		-36.8716	144.316		0	2															0
1036402	000-1-19459	1	54.5	1		36	480	7	90		-32.2383	147.005		0																0
1036403	000-1-21425	0	68	0		36	480	7	90		-32.2383	147.005		0																0
1036404	002-2054	1	41	0		36	480	7	90		-32.2383	147.005		0	2															0
1036405	002-16595	0	54.5	1		36	480	7	90	2921	-32.2383	147.005		0	2		2020-02-28													0
1036406	000-1-21479	0	44.5	1		36	753	7	90		-36.8716	144.316		0																0
1036407	000-1-24428	1	40	0		36	583	7	90	399	-27.5638	152.953		0																0
1036408	000-1-4994	1	24.5	1		36	753	7	90	1940	-37.8136	144.963	0	0			2020-01-27	2020-01-30					3							0
1036409	002-16725	0	37	0		36	583	7	90	396	-27.4678	153.028		0	2															0
1036410	000-1-21441	1	24	0		36	480	7	90		-32.2383	147.005		0																0
1036411	000-1-21481	0	44.5	1		36	753	7	90		-36.8716	144.316		0																0
1036412	000-1-21449	0	65	0		36	480	7	90		-32.2383	147.005		0																0
1036413	002-2149	1	42	0		36	480	7	90		-32.2383	147.005		0	2															0
1036415	000-1-19444	0	14	0		36	480	7	90	897	-32.3833	121.767		0																0
1036416	000-1-24413	0	48	0		36	583	7	90	3263	-16.9174	145.938		0																0
1036417	000-1-24435	0	40	0		36	583	7	90	1119	-28.0247	153.43		0																0
1036418	002-16739	0	69	0		36	583	7	90	398	-27.5638	152.953		0	2															0
1036419	002-5234	1	24.5	1		36	753	7	90	1940	-37.8136	144.963	0	0	2		2020-01-27	2020-01-30					3							0
1036420	002-16681	1	29	0		36	583	7	90	396	-27.4678	153.028		0	2															0
1036421	002-16744	0	23	0		36	583	7	90	399	-27.5638	152.953		0	2															0
1036422	000-1-149	0	60	0		36	668	7	90	28	-34.9289	138.601	1	0						2020-02-14					21	2	0			0
1036423	000-1-49	1	42	0		36	583	7	90	1118	-28.0167	153.4	1	0						2020-02-25					20	2	0			0
1036424	002-16680	0	81	0		36	583	7	90	317	-26.7431	153.119		0	2															0
1036425	000-1-17612	0	44.5	1		36	480	7	90		-32.2383	147.005		0																0
1036426	000-1-20375	0	63	0		36	480	7	90		-32.2383	147.005		0																0
1036427	000-1-21448	0	27	0		36	480	7	90		-32.2383	147.005		0																0
1036429	000-1-21431	1	66	0		36	480	7	90		-32.2383	147.005		0																0
1036430	002-16596	1	64.5	1		36	480	7	90	2921	-32.2383	147.005		0	2		2020-02-28													0
1036432	000-1-17551	1	78	0		36	480	7	90	1843	-33.7772	151.124		0																0
1036433	000-1-19467	0	54.5	1		36	753	7	90		-36.8716	144.316		0																0
1036434	002-2098	0	39	0		36	480	7	90		-32.2383	147.005		0	2															0
1036435	002-19074	1	54.5	1		36		7	90		-26.2348	134.605		0	2		2020-02-24	2020-03-29					34							0
1036436	002-16712	1	54.5	1		36	668	7	90		-30.2226	135.869		0	2															0
1036437	002-833	1	26	0		36	480	7	90		-32.2383	147.005		1	2															0
1036438	000-1-20368	1	26	0		36	480	7	90		-32.2383	147.005		1																0
1036439	002-16675	1	40	0		36	668	7	90	28	-34.9289	138.601		0	2															0
1036440	000-1-24432	0	59	0		36	583	7	90	399	-27.5638	152.953		0																0
1036441	002-2212	0	44.5	1		36	753	7	90		-36.8716	144.316		0	2															0
1036442	000-1-20365	0	62	0		36	480	7	90		-32.2383	147.005		1																0
1036443	000-1-17552	1	60	0		36	480	7	90		-32.2383	147.005		0																0
1036444	000-1-24377	0	41	1		36	753	7	90		-36.8716	144.316		0																0
1036445	000-1-21485	0	44.5	1		36	753	7	90		-36.8716	144.316		0																0
1036446	000-1-19448	1	12	0		36	480	7	90	3276	-33.8074	151.201		0																0
1036447	002-2181	0	45	1		36	753	7	90		-36.8716	144.316		0	2															0
1036448	002-12838	1	95	0		36	480	7	90	1843	-33.7772	151.124		0	2				2020-03-03						18	1	1			0
1036449	002-5233	1	60	0		36	668	7	90	28	-34.9289	138.601	1	0	2					2020-02-14					21	2	0			0
1036450	002-16651	1	44.5	1		36	480	7	90		-32.2383	147.005		0	2															0
1036451	002-2173	1	45	1		36	753	7	90		-36.8716	144.316		0	2															0
1036452	000-1-19482	1	29	0		36	583	7	90	396	-27.4678	153.028		0																0
1036454	000-1-24391	0	54.5	1		36	668	7	90		-30.2226	135.869		0																0
1036455	002-16708	1	41	1		36	753	7	90		-36.8716	144.316		0	2															0
1036456	002-16647	1	12	0		36	480	7	90	3276	-33.8074	151.201		0	2															0
1036457	002-2151	0	32	0		36	480	7	90		-32.2383	147.005		0	2															0
1036458	002-834	1	56	0		36	480	7	90		-32.2383	147.005		1	2															0
1036459	000-1-17554	0	53	0		36	480	7	90	747	-34.0574	151.152		0																0
1036460	002-2069	1	34	0		36	480	7	90		-32.2383	147.005		0	2															0
1036462	000-1-20369	1	56	0		36	480	7	90		-32.2383	147.005		1																0
1036463	002-16683	1	38	0		36	583	7	90	1195	-26.19	152.665		0	2															0
1036464	000-1-21459	0	40	0		36	480	7	90		-32.2383	147.005		0																0
1036465	002-13017	1	57	0		36	583	7	90	317	-26.7431	153.119		0	2										20	2	0			0
1036466	000-1-21466	1	45	1		36	753	7	90		-36.8716	144.316		0																0
1036467	002-2166	0	50	1		36	753	7	90		-36.8716	144.316		0	2															0
1036468	000-1-24433	1	67	0		36	583	7	90	1119	-28.0247	153.43		0																0
1036469	000-1-24383	0	64.5	1		36	668	7	90		-30.2226	135.869		0																0
1036470	000-1-24390	1	34.5	1		36	668	7	90		-30.2226	135.869		0																0
1036471	002-831	1	14	0		36	480	7	90		-32.2383	147.005		1	2															0
1036472	002-2057	0	30	0		36	480	7	90		-32.2383	147.005		0	2															0
1036473	000-1-24385	1	44.5	1		36	668	7	90		-30.2226	135.869		0																0
1036474	002-16669	0	74.5	1		36	753	7	90	1940	-37.8136	144.963		0	2		2020-02-27													0
1036475	002-2086	1	24	0		36	480	7	90		-32.2383	147.005		0	2															0
1036476	000-1-17547	1	27	0		36	480	7	90	1760	-33.9209	150.923		0																0
1036477	002-2192	0	44.5	1		36	753	7	90		-36.8716	144.316		0	2															0
1036478	000-1-24388	1	54.5	1		36	668	7	90		-30.2226	135.869		0																0
1036479	000-1-24436	1	53	0		36	583	7	90	1119	-28.0247	153.43		0																0
1036480	002-3384	1	42	0		36	583	7	90	1118	-28.0167	153.4	1	0	2					2020-02-25					20	2	0			0
1036481	002-2066	1	48	0		36	480	7	90		-32.2383	147.005		0	2															0
1036482	002-16720	1	84.5	1		36	668	7	90		-30.2226	135.869		0	2															0
1036484	000-1-20364	1	19	0		36	480	7	90		-32.2383	147.005		0																0
1036485	000-1-21472	0	45	1		36	753	7	90		-36.8716	144.316		0																0
1036486	002-2129	0	34	0		36	480	7	90		-32.2383	147.005		0	2															0
1036487	002-2198	0	44.5	1		36	753	7	90		-36.8716	144.316		0	2															0
1036488	002-12051	1	24	0		36	668	7	90	28	-34.9289	138.601		0	2			2020-02-20		2020-03-03					21	2	0		12	0
1036489	000-1-21478	0	44.5	1		36	753	7	90		-36.8716	144.316		0																0
1036490	000-1-20362	0	74.5	1		36	480	7	90		-32.2383	147.005		0																0
1036491	002-16653	1	34.5	1		36	480	7	90		-32.2383	147.005		0	2															0
1036492	002-16713	1	44.5	1		36	668	7	90		-30.2226	135.869		0	2															0
1036493	000-1-24400	0	40	0		36	583	7	90	396	-27.4678	153.028		0																0
1036494	002-16699	1	44.5	1		36	753	7	90		-36.8716	144.316		0	2															0
1036495	000-1-19465	0	34.5	1		36	753	7	90		-36.8716	144.316		0			2020-03-01	2020-03-02					1							0
1036496	002-16664	0	34.5	1		36	753	7	90		-36.8716	144.316		0	2		2020-03-01	2020-03-02					1							0
1036497	002-2141	0	17	0		36	480	7	90		-32.2383	147.005		0	2															0
1036498	000-1-150	1	60	0		36	668	7	90	28	-34.9289	138.601	1	0						2020-02-14					21	2	0			0
1036499	000-1-24420	0	39	0		36	583	7	90	1119	-28.0247	153.43		0																0
1036500	002-2208	0	44.5	1		36	753	7	90		-36.8716	144.316		0	2															0
1036501	000-1-24417	0	47	0		36	583	7	90	2907	-26.6502	153.066		0																0
1036502	000-1-21422	1	24	0		36	480	7	90		-32.2383	147.005		0																0
1036503	002-2107	0	42	0		36	480	7	90		-32.2383	147.005		0	2															0
1036504	000-1-19472	0	84.5	1		36	753	7	90	1940	-37.8136	144.963		0				2020-03-08												0
1036505	002-16751	1	22	0		36	583	7	90	3243	-27.7998	153.374		0	2															0
1036506	000-1-24395	0	31	0		36	583	7	90	1118	-28.0167	153.4		0																0
1036507	002-16648	1	54.5	1		36	480	7	90	3276	-33.8074	151.201		0	2															0
1036508	000-1-73	0	37	0		36	583	7	90	1118	-28.0167	153.4	1	0						2020-02-25					20	2	0			0
1036509	000-1-17544	0	82	0		36	480	7	90	1843	-33.7772	151.124		0																0
1036510	000-1-17676	0	74.5	1		36	753	7	90	3028	-37.841	145.018		0			2020-01-27													0
1036511	002-16704	0	41	1		36	753	7	90		-36.8716	144.316		0	2															0
1036512	000-1-19457	1	84.5	1		36	480	7	90	2921	-32.2383	147.005		0																0
1036513	000-1-17677	0	74.5	1		36	753	7	90	1940	-37.8136	144.963		0																0
1036514	000-1-24382	0	74.5	1		36	668	7	90		-30.2226	135.869		0																0
1036515	002-16644	1	15	0		36	480	7	90	897	-32.3833	121.767		0	2															0
1036516	002-2090	0	30	0		36	480	7	90		-32.2383	147.005		0	2															0
1036517	002-6295	0	8	0		36	583	7	90	1118	-28.0167	153.4	1	0	2					2020-02-19					20	2	0			0
1036518	002-840	1	23	0		36	480	7	90		-32.2383	147.005		1	2															0
1036519	002-16714	0	64.5	1		36	668	7	90		-30.2226	135.869		0	2															0
1036520	002-2133	0	69	0		36	480	7	90		-32.2383	147.005		0	2															0
1036521	002-16724	0	19	0		36	583	7	90	396	-27.4678	153.028		0	2															0
1036522	000-1-21415	0	50	0		36	480	7	90		-32.2383	147.005		0																0
1036523	000-1-24393	1	64.5	1		36	668	7	90		-30.2226	135.869		0																0
1036524	000-1-17537	0	34.5	1		36	480	7	90		-32.2383	147.005		0				2020-03-01												0
1036525	000-1-19445	1	15	0		36	480	7	90	897	-32.3833	121.767		0																0
1036526	000-1-24398	0	63	0		36	583	7	90	1118	-28.0167	153.4		0																0
1036527	002-16658	1	54.5	1		36	480	7	90		-32.2383	147.005		0	2															0
1036528	002-2061	1	47	0		36	480	7	90		-32.2383	147.005		0	2															0
1036529	000-1-24402	1	56	0		36	583	7	90	396	-27.4678	153.028		0																0
1036530	000-1-21414	1	34	0		36	480	7	90		-32.2383	147.005		0																0
1036531	000-1-21416	0	24	0		36	480	7	90		-32.2383	147.005		0																0
1036532	002-2157	0	44	0		36	480	7	90		-32.2383	147.005		0	2															0
1036533	002-2056	1	56	0		36	480	7	90		-32.2383	147.005		0	2															0
1036534	000-1-17531	1	18	0		36	480	7	90	2921	-32.2383	147.005		0																0
1036536	000-1-17678	1	34.5	1		36	753	7	90		-36.8716	144.316		0			2020-01-27	2020-02-29					33							0
1036537	000-1-19474	1	24.5	1		36	753	7	90	1940	-37.8136	144.963		0			2020-02-29													0
1036538	002-12486	1	55	0		36	583	7	90	396	-27.4678	153.028		0	2										20	2	0			0
1036539	000-1-24429	1	23	0		36	583	7	90	399	-27.5638	152.953		0																0
1036540	002-16616	0	74.5	1		36	753	7	90	3028	-37.841	145.018		0	2		2020-01-27													0
1036541	002-2200	0	44.5	1		36	753	7	90		-36.8716	144.316		0	2															0
1036542	002-2079	0	41	0		36	480	7	90		-32.2383	147.005		0	2															0
1036543	002-2451	0	44	0		36	583	7	90	1118	-28.0167	153.4	1	0	2					2020-02-25					20	2	0			0
1036544	002-16723	0	31	0		36	583	7	90	1118	-28.0167	153.4		0	2															0
1036545	000-1-21421	1	32	0		36	480	7	90		-32.2383	147.005		0																0
1036546	000-1-24425	0	74	0		36	583	7	90	398	-27.5638	152.953		0																0
10481	002-14027	1		0		48		7	90	175	26.2696	50.6265		0	2															0
10483	002-12571	1		0		48		7	90	175	26.2696	50.6265		0	2															0
10484	002-12569	0		0		48		7	90	175	26.2696	50.6265		0	2															0
10486	000-1-12314	1		0		48		7	90	175	26.2696	50.6265		0																0
10488	000-1-12312	1		0		48		7	90	175	26.2696	50.6265		0																0
104810	000-1-14595	1		0		48		7	90	175	26.2696	50.6265		0																0
104812	000-1-12292	1		0		48		7	90		26.0392	50.5605		0																0
104817	000-1-14597	1		0		48		7	90	175	26.2696	50.6265		0																0
104818	002-12568	0		0		48		7	90	175	26.2696	50.6265		0	2															0
104822	000-1-12309	1		0		48		7	90	175	26.2696	50.6265		0				2020-02-24												0
104823	000-1-12316	0		0		48		7	90	175	26.2696	50.6265		0																0
104825	000-1-12313	1		0		48		7	90	175	26.2696	50.6265		0																0
104829	000-1-12319	1		0		48		7	90	175	26.2696	50.6265		0																0
104830	000-1-12318	0		0		48		7	90	175	26.2696	50.6265		0																0
104833	002-12548	1		0		48		7	90		26.0392	50.5605		0	2															0
104837	002-12572	1		0		48		7	90	175	26.2696	50.6265		0	2															0
104838	002-12570	0		0		48		7	90	175	26.2696	50.6265		0	2															0
104840	000-1-12320	1		0		48		7	90	175	26.2696	50.6265		0																0
104841	000-1-12315	1		0		48		7	90	175	26.2696	50.6265		0																0
104842	002-12547	1		0		48		7	90		26.0392	50.5605		0	2															0
104843	000-1-12291	1		0		48		7	90		26.0392	50.5605		0																0
104844	002-12565	1		0		48		7	90	175	26.2696	50.6265		0	2															0
104846	002-12549	1		0		48		7	90		26.0392	50.5605		0	2															0
104849	002-12567	1		0		48		7	90	175	26.2696	50.6265		0	2															0
104850	002-14028	1		0		48		7	90	175	26.2696	50.6265		0	2															0
104854	000-1-12317	0		0		48		7	90	175	26.2696	50.6265		0																0
104855	002-12561	1		0		48		7	90	175	26.2696	50.6265		0	2			2020-02-24												0
104856	000-1-14596	1		0		48		7	90	175	26.2696	50.6265		0																0
104857	000-1-12290	1		0		48		7	90		26.0392	50.5605		0																0
104862	002-12566	1		0		48		7	90	175	26.2696	50.6265		0	2															0
104864	002-12564	1		0		48		7	90	175	26.2696	50.6265		0	2															0
104868	002-14026	1		0		48		7	90	175	26.2696	50.6265		0	2															0
10511	000-1-14679	0	28	0		51		7	90		40.3014	44.9345		0																0
10512	002-14041	0	28	0		51		7	90		40.3014	44.9345		0	2															0
1056202	000-1-6033	0	54	0		56		7	90	2086	50.8963	4.35437		0																1	0	1	0	0	0	0	0	0	0	0	0	0	0	0	0	0	0	0	0
10561262	000-1-13455			0		56	106	7	90		50.8365	4.36741		0																1	0	0	0	0	0	0	0	0	0	0	0	0	0	0	0	0	0	0	0
10561402	000-1-13458			0		56	106	7	90		50.8365	4.36741		0																1	0	0	0	0	0	0	0	0	0	0	0	0	0	0	0	0	0	0	0
10561710	000-1-13453			0		56	219	7	90		51.0387	4.24002		0																1	0	0	0	0	0	0	0	0	0	0	0	0	0	0	0	0	0	0	0
10562678	000-1-13457			0		56	106	7	90		50.8365	4.36741		0																1	0	0	0	0	0	0	0	0	0	0	0	0	0	0	0	0	0	0	0
10562679	000-1-13456			0		56	106	7	90		50.8365	4.36741		0																1	0	0	0	0	0	0	0	0	0	0	0	0	0	0	0	0	0	0	0
10562680	000-1-13454			0		56	106	7	90		50.8365	4.36741		0																1	0	0	0	0	0	0	0	0	0	0	0	0	0	0	0	0	0	0	0
10641	000-1-14980	0	76	0		64		7	90	2983	27.4722	89.6361		0			2020-03-04	2020-03-04					0							1	0	0	0	0	0	0	0	0	0	0	0	0	0	0	0	0	0	0	0
10642	002-14049	0	76	0		64		7	90	2983	27.4722	89.6361		0	2		2020-03-04	2020-03-04					0							1	0	0	0	0	0	0	0	0	0	0	0	0	0	0	0	0	0	0	0
10681	004-15777	1	26	0		68	621	7	90	2660	-17.8	-63.1833		0	1															0
10682	004-15773	1	56	0		68	621	7	90	2660	-17.8	-63.1833		0	1															0
10683	004-15764	1	36	0		68	621	7	90	2660	-17.8	-63.1833		0	1															0
10684	004-15755	0	30	0		68	621	7	90	2372	-17.8533	-63.3086		0	1															1	0	0	0	0	0	0	0	0	0	0	0	0	0	0	0	0	0	0	0
10686	004-15751	1	30	0		68	621	7	90	2660	-17.8	-63.1833		0	1		2020-03-15													0
10687	004-15779	0	68	0		68	621	7	90	2660	-17.8	-63.1833		0	1															0
10689	004-15787	1	57	0		68	621	7	90	2533	-18.3333	-59.75		0	1															0
106810	004-15758	1	28	0		68	621	7	90	2660	-17.8	-63.1833		0	1		2020-03-19													0
106812	004-15752	1		0		68	167	7	90	686	-17.3833	-66.1667		0	1															0
106814	004-2	1	59	0		68	167	7	90	686	-17.3833	-66.1667		0	1															0
106815	004-6	0	49	0		68	358	7	90	1616	-16.5	-68.15		0	1															0
106817	004-15775	0	51	0		68	621	7	90	2660	-17.8	-63.1833		0	1															0
106818	004-15740	1	43	0		68	538	7	90	2227	-17.9667	-67.1167		0	1															0
106819	004-15753	1	31	0		68	358	7	90	1616	-16.5	-68.15		0	1															0
106820	004-15750	1	20	0		68	621	7	90	2660	-17.8	-63.1833		0	1															0
106821	004-4	0	45	0		68	167	7	90	686	-17.3833	-66.1667		0	1															0
106822	004-15778	0	67	0		68	358	7	90	1616	-16.5	-68.15		0	1															0
106824	004-15754	1	24	0		68	538	7	90	2227	-17.9667	-67.1167		0	1															0
106826	004-15783	0	70	0		68	621	7	90	2660	-17.8	-63.1833		0	1															0
106827	004-15757	1	44	0		68	621	7	90	2660	-17.8	-63.1833		0	1		2020-03-18													0
106829	004-15766	0	61	0		68	167	7	90	686	-17.3833	-66.1667		0	1															0
106830	004-15756	0		0		68	621	7	90	2660	-17.8	-63.1833		0	1		2020-03-18													0
106831	004-3	0	35	0		68	167	7	90	686	-17.3833	-66.1667		0	1															0
106832	004-15749	0		0		68	167	7	90	686	-17.3833	-66.1667		0	1															1	0	0	1	0	0	0	0	0	0	0	0	0	0	0	0	0	0	0	0
106836	004-15769	1	55	0		68	621	7	90	2660	-17.8	-63.1833		0	1															0
106837	004-15767	1	58	0		68	621	7	90	2660	-17.8	-63.1833		0	1															0
106840	004-9	0	50	0		68	358	7	90	1616	-16.5	-68.15		0	1															0
106841	004-23	0	38	0		68	160	7	90		-20	-64.4167		0	1		2020-03-24													1	0	0	0	0	0	0	0	0	0	0	0	0	0	0	0	0	0	0	0
106843	004-15770	0	54	0		68	621	7	90	2660	-17.8	-63.1833		0	1															0
106845	004-15789	0	89	0		68	167	7	90	686	-17.3833	-66.1667		0	1															0
106846	004-15781	1	78	0		68	621	7	90	2660	-17.8	-63.1833		0	1															0
106849	004-8	0	43	0		68	358	7	90	1616	-16.5	-68.15		0	1															0
106851	004-15741	1	64	0		68	621	7	90	2615	-17.4044	-63.7325		0	1		2020-03-08	2020-03-08					0							1	0	0	0	0	0	0	0	0	0	0	0	0	0	0	0	0	0	0	0
106852	004-1	0	31	0		68	167	7	90	686	-17.3833	-66.1667		0	1															0
106853	004-15786	0	57	0		68	621	7	90	2660	-17.8	-63.1833		0	1															0
106854	004-15768	0	56	0		68	358	7	90	1616	-16.5	-68.15		0	1															0
106855	004-15765	1	69	0		68	621	7	90	2660	-17.8	-63.1833		0	1															0
106856	004-15759	0	45	0		68	621	7	90	2016	-17.3422	-63.2558		0	1															0
106857	004-15790	0	44	0		68	167	7	90	686	-17.3833	-66.1667		0	1															0
106859	004-15780	1	48	0		68	621	7	90	2660	-17.8	-63.1833		0	1															0
106860	004-15774	1	31	0		68	621	7	90	2660	-17.8	-63.1833		0	1															0
106861	004-15784	1	24	0		68	621	7	90	2660	-17.8	-63.1833		0	1															0
106863	004-5	0	44	0		68	167	7	90	686	-17.3833	-66.1667		0	1															0
106865	004-15771	0	68	0		68	358	7	90	717	-16.1667	-69.0833		0	1															0
106867	004-15782	1	26	0		68	621	7	90	2372	-17.8533	-63.3086		0	1															0
106868	004-10	1	69	0		68	571	7	90	2386	-19.5833	-65.75		0	1															0
106869	004-15760	1	27	0		68	621	7	90	2372	-17.8533	-63.3086		0	1															0
106871	004-15785	0	29	0		68	621	7	90	2533	-18.3333	-59.75		0	1															0
106872	004-15742	0	26	0		68	621	7	90	2660	-17.8	-63.1833		0	1		2020-03-10	2020-03-11					1							0
106873	004-15772	0	67	0		68	621	7	90	3110	-18.4833	-64.1		0	1															0
106877	004-15788	1	42	0		68	621	7	90	3110	-18.4833	-64.1		0	1															0
106879	004-15776	1	41	0		68	621	7	90	2660	-17.8	-63.1833		0	1															0
106880	004-7	1	19	0		68	358	7	90	1616	-16.5	-68.15		0	1															0
10701	000-1-17643	0		0		70	593	7	90		44.2364	18.0412		0																0
10762	004-12402	1		0		76	556	7	90	765	-25.4296	-49.2713	0	0	1															0
107616	004-12395	0		0		76	556	7	90	765	-25.4296	-49.2713	0	0	1															0
107619	004-11845	0	61	0		76	631	7	90	2693	-23.5714	-46.6283	0	1	1		2020-02-24	2020-02-25					1		21	2	0			1	0	0	0	0	0	0	0	0	0	0	0	0	0	0	0	0	0	0	0
107628	004-11851	1	27	0		76	600	7	90	220	-22.5439	-44.1708	0	1	1															1	0	0	0	0	1	0	0	0	0	0	0	0	0	0	0	0	0	0	0
107632	004-11853	1	34	0		76	64	7	90	996	-12.25	-38.95	0	1	1															0
107637	004-11944	1	24	0		76	597	7	90	2073	-5.77926	-35.2009	0	1	1															0
107640	004-11867	1	42	0		76	600	7	90	2523	-22.9083	-43.1964	0	1	1		2020-03-05	2020-03-05					0							1	0	0	0	0	0	0	0	0	0	0	0	0	0	0	0	0	0	0	0
107643	004-11870	0	27	0		76	600	7	90	2133	-22.8859	-43.1153	0	1	1															1	0	0	0	0	0	0	0	0	0	0	0	0	0	0	0	0	0	0	0
107649	004-11860	1	42	0		76	64	7	90	996	-12.25	-38.95	0	1	1															1	0	1	0	0	0	0	0	0	0	0	0	0	0	0	0	0	0	0	0
107662	004-14830	0	61	0		76	598	7	90	2690	-29.7421	-51.169	0	0	1															0
107674	004-14837	0	37	0		76	711	7	90	2263	-10.1836	-48.3338		0	1															0
107680	004-12113	1		0		76	562	7	90	2474	-8.04255	-34.9277	0	1	1															0
107687	004-14838	1	31	0		76	606	7	90	2379	-8.90061	-63.943		0	1															0
107690	004-14517	0	34	0		76	555	7	90	1503	-16.3003	-46.9022		0	1															0
1076102	004-12125	0		0		76	211	7	90	1742	-19.3621	-40.0591	0	1	1															0
1076107	004-12259	1	46	0		76	556	7	90	1892	-23.4253	-51.9382	0	1	1															0
1076113	004-11939	1	61	0		76	242	7	90	1116	-16.6809	-49.2648	0	1	1															0
1076130	004-12879	1	26	0		76	7	7	90	2517	-9.63304	-68.3188	0	0	1															0
1076139	004-14421	0		0		76	35	7	90	1836	0.033889	-51.0664		0	1															0
1076140	004-12654	0	42	0		76	562	7	90	2474	-8.04255	-34.9277	0	0	1															0
1076142	000-1-41043	1	56	0		76	600	7	90	2523	-22.9083	-43.1964	0	1																1	0	0	0	0	0	0	0	0	0	0	0	0	0	0	0	0	0	0	0
1076143	004-12707	1	54	0		76	598	7	90	946	-29.9985	-51.3092	0	0	1															0
1076145	000-1-41098	1	28	0		76	631	7	90	2521	-23.5714	-46.6283	0	1																1	0	0	0	0	0	0	0	0	0	0	0	0	0	0	0	0	0	0	0
1076151	000-1-41325	1	44	0		76	436	7	90	2737	-19.4661	-44.2469	0	1																0
1076157	004-12982	0	53	0		76	554	7	90	263	-1.45056	-48.4682	0	0	1															0
1076186	004-11966	1	59	0		76	620	7	90	2464	-27.5973	-48.5496	0	1	1															0
1076193	004-12090	0	41	0		76	643	7	90	118	-11.0187	-37.0944	0	1	1															0
1076206	004-14459	1	24	0		76	554	7	90	1437	-6.0327	-55.969		0	1															0
1076213	004-12474	1	42	0		76	416	7	90	2789	-20.9307	-54.9697	0	1	1															0
1076221	004-12476	1	31	0		76	598	7	90	602	-29.9957	-51.5485	0	0	1															0
1076224	004-12483	1	63	0		76	142	7	90	1512	-7.21535	-39.3153	0	0	1															0
1076264	004-12336	0	54	0		76	556	7	90	765	-25.4296	-49.2713	0	1	1															0
1076265	004-11963	0	46	0		76	192	7	90	382	-15.7939	-47.8828	0	1	1															0
1076274	004-11969	0	65	0		76	620	7	90	2464	-27.5973	-48.5496	0	1	1															0
1076276	004-14850	1		0		76	607	7	90	335	3.0122	-60.7473		0	1															0
1076280	004-11971	0		0		76	620	7	90	375	-28.2729	-49.1623	0	1	1															0
1076294	004-11981	0	37	0		76	436	7	90	2292	-18.9408	-46.9927	0	1	1															0
1076296	004-11982	1	32	0		76	436	7	90	723	-19.52	-42.6283	0	1	1		2020-03-11													0
1076299	004-11987	0	31	0		76	416	7	90	495	-20.464	-54.6163	0	1	1															0
1076300	000-1-41137	0		0		76	192	7	90	382	-15.7939	-47.8828	0	1																0
1076303	004-12397	0		0		76	556	7	90	765	-25.4296	-49.2713	0	0	1															0
1076333	000-1-41341	0	44	0		76	598	7	90	2375	-30.0346	-51.2177	0	1																0
1076337	000-1-41310	1	50	0		76	64	7	90	996	-12.25	-38.95	0	1																0
1076338	000-1-41158	0	65	0		76	600	7	90	2523	-22.9083	-43.1964	0	1																0
1076339	000-1-41148	1	36	0		76	643	7	90	118	-11.0187	-37.0944	0	1			2020-03-09													0
1076358	004-12655	1	31	0		76	562	7	90	2474	-8.04255	-34.9277	0	0	1															0
1076361	000-1-41387	1	42	0		76	711	7	90	2263	-10.1836	-48.3338	0	0			2020-03-11													0
1076367	000-1-41504	1	21	0		76	631	7	90	2689	-23.3918	-46.4844	0	1																0
1076374	000-1-41564	0		0		76	556	7	90	765	-25.4296	-49.2713	0	0																0
1076378	004-12364	0	42	0		76	598	7	90	549	-29.1634	-51.1797	0	1	1		2020-02-29													0
1076389	000-1-41039	0	42	0		76	24	7	90	1838	-9.66117	-36.6502	0	1																1	0	0	0	0	0	0	0	0	0	0	0	0	0	0	0	0	0	0	0
1076390	004-12093	0	34	0		76	643	7	90	118	-11.0187	-37.0944	0	1	1															0
1076395	004-12112	1		0		76	562	7	90	2474	-8.04255	-34.9277	0	1	1															0
1076405	004-12117	0		0		76	242	7	90	1116	-16.6809	-49.2648	0	1	1															0
1076415	004-12128	1	70	0		76	211	7	90	3141	-20.3697	-40.3068	0	1	1															0
1076418	004-14899	0	80	0		76	598	7	90	2948	-29.6588	-50.7506	0	0	1															0
1076431	004-12137	1	35	0		76	64	7	90	2378	-16.4444	-39.0654	0	1	1															0
1076433	004-11929	1	28	0		76	631	7	90	2688	-20.8166	-49.4524	0	1	1															1	0	0	0	0	0	0	0	0	0	0	0	0	0	0	0	0	0	0	0
1076434	004-11979	1	36	0		76	643	7	90	118	-11.0187	-37.0944	0	1	1		2020-03-09													0
1076435	004-11942	0	34	0		76	620	7	90	1019	-27.5949	-48.5482	0	1	1															0
1076438	004-12763	1		0		76	631	7	90		-22.2818	-48.7268	0	0	1															0
1076462	000-1-41165	0	51	0		76	631	7	90	2682	-23.708	-46.5507	0	1																0
1076483	004-12178	1	50	0		76	7	7	90	2517	-9.63304	-68.3188	0	1	1															0
1076484	000-1-41044	1	61	0		76	600	7	90	2523	-22.9083	-43.1964	0	1																1	0	0	0	0	0	0	0	0	0	0	0	0	0	0	0	0	0	0	0
1076496	000-1-41292	0	46	0		76	416	7	90	495	-20.464	-54.6163	0	1																0
1076497	004-12183	0	43	0		76	64	7	90	2606	-12.9777	-38.5016	0	1	1															0
1076500	000-1-41042	0	70	0		76	600	7	90	2523	-22.9083	-43.1964	0	1																1	0	0	0	0	0	0	0	0	0	0	0	0	0	0	0	0	0	0	0
1076502	004-12188	1	34	0		76	242	7	90	112	-16.8227	-49.2453	0	1	1			2020-03-15												0
1076504	004-12199	0	69	0		76	600	7	90	2523	-22.9083	-43.1964	0	1	1															1	0	0	0	0	0	0	0	0	0	0	0	0	0	0	0	0	0	0	0
1076506	004-12190	1	29	0		76	416	7	90	495	-20.464	-54.6163	0	1	1															0
1076509	000-1-17654	1	13	0		76		7	90	2693	-23.55	-46.6333		0				2020-03-03												0
1076514	004-14462	0	72	0		76	597	7	90	2073	-5.77926	-35.2009		0	1															0
1076521	000-1-41133	0	58	0		76	192	7	90		-15.7754	-47.7971	0	1																0
1076522	004-11868	1	47	0		76	436	7	90	854	-20.1034	-44.9717	0	1	1		2020-03-05	2020-03-05					0							1	0	0	0	0	0	0	0	0	0	0	0	0	0	0	0	0	0	0	0
1076536	004-12409	0	47	0		76	562	7	90	1442	-8.11222	-35.016	0	0	1															0
1076562	004-11898	0	72	0		76	562	7	90	2475	-8.05224	-34.9286	0	1	1															1	0	0	0	0	0	0	0	0	0	0	0	0	0	0	1	0	0	0	0
1076565	000-1-41306	1	35	0		76	64	7	90	2378	-16.4444	-39.0654	0	1																0
1076574	004-13209	0	18	0		76	598	7	90	2375	-30.0346	-51.2177	0	1	1															0
1076575	000-1-41505	0	61	0		76	631	7	90	2689	-23.3918	-46.4844	0	1																0
1076599	004-12877	0	35	0		76	606	7	90	2379	-8.90061	-63.943	0	0	1															0
1076606	000-1-41312	1	11	0		76	64	7	90	2606	-12.9777	-38.5016	0	1																0
1076614	000-1-17652	0	46	0		76		7	90	2693	-23.55	-46.6333		0				2020-03-01												0
1076634	000-1-17647	1		0		76	64	7	90	996	-12.25	-38.95		0																0
1076636	004-13790	1	5	0		76	598	7	90	2375	-30.0346	-51.2177	0	0	1															0
1076637	000-1-41311	1	52	0		76	64	7	90	2606	-12.9777	-38.5016	0	1																0
1076640	004-11997	1	31	0		76	631	7	90	2677	-23.6573	-46.5322	0	1	1															0
1076649	004-12401	1		0		76	556	7	90	765	-25.4296	-49.2713	0	0	1															0
1076664	004-14458	1	47	0		76	554	7	90	537	-1.26528	-47.9075		0	1															0
1076667	000-1-41293	0		0		76	211	7	90	3141	-20.3697	-40.3068	0	1																1	0	0	0	0	0	0	0	0	0	0	0	0	0	0	0	0	0	0	0
1076680	004-12170	0	63	0		76	598	7	90	277	-29.1618	-51.505	0	0	1															0
1076681	004-12705	1	37	0		76	597	7	90	2073	-5.77926	-35.2009		0	1															0
1076684	004-12709	0	59	0		76	598	7	90	963	-27.6451	-52.2666	0	0	1															0
1076687	004-12714	0	37	0		76	598	7	90	991	-29.2115	-51.3388	0	0	1															0
1076693	000-1-41251	0	85	0		76	142	7	90	1031	-3.73045	-38.5218	0	1																0
1076700	004-12101	1	60	0		76	562	7	90	2474	-8.04255	-34.9277	0	1	1															0
1076706	004-13485	0	32	0		76	598	7	90	2375	-30.0346	-51.2177	0	0	1															0
1076738	000-1-41363	1	62	0		76	556	7	90	657	-23.6629	-52.6119	0	1																0
1076756	000-1-41643	1	42	0		76	416	7	90	2789	-20.9307	-54.9697	0	0																0
1076764	004-12335	0	61	0		76	631	7	90	2689	-23.3918	-46.4844	0	1	1															0
1076774	004-12880	1	26	0		76	7	7	90	2517	-9.63304	-68.3188	0	0	1															0
1076782	004-14461	0	63	0		76	597	7	90	2073	-5.77926	-35.2009		0	1															0
1076789	000-1-41030	1	42	0		76	64	7	90	996	-12.25	-38.95	0	1																1	0	1	0	0	0	0	0	0	0	0	0	0	0	0	0	0	0	0	0
1076806	000-1-41319	1	34	0		76	436	7	90	271	-19.9227	-43.9451	0	1																0
1076822	000-1-41535	1	65	0		76	598	7	90	2375	-30.0346	-51.2177	0	0																0
1076827	004-12142	1	52	0		76	64	7	90	2606	-12.9777	-38.5016	0	1	1															0
1076838	004-13453	1	55	0		76	643	7	90	118	-11.0187	-37.0944	0	1	1		2020-03-19													0
1076879	000-1-41268	0	78	0		76	562	7	90	2474	-8.04255	-34.9277	0	1																0
1076883	004-11847	0	46	0		76	631	7	90	2693	-23.5714	-46.6283	0	1	1															0
1076896	004-14092	0	69	0		76	598	7	90	2375	-30.0346	-51.2177	0	0	1															0
1076915	004-11858	1	52	0		76	600	7	90	2523	-22.9083	-43.1964	0	1	1		2020-03-04													0
1076928	004-13952	1		0		76	36	7	90	2275	-2.62778	-56.7358	0	0	1															0
1076929	000-1-41347	1	50	0		76	7	7	90	2517	-9.63304	-68.3188	0	1																0
1076937	004-11914	1	25	0		76	556	7	90	765	-25.4296	-49.2713	0	1	1															0
1076941	000-1-41266	0	26	0		76	598	7	90	549	-29.1634	-51.1797	0	1																0
1076948	000-1-41529	0	32	0		76	598	7	90	2375	-30.0346	-51.2177	0	0																0
1076957	004-13194	0	55	0		76	597	7	90	2039	-5.19506	-37.4117	0	0	1															0
1076959	000-1-41571	1		0		76	556	7	90	765	-25.4296	-49.2713	0	0																0
1076963	004-13210	0	66	0		76	598	7	90	2375	-30.0346	-51.2177	0	1	1															0
1076965	004-14322	1	52	0		76	643	7	90	118	-11.0187	-37.0944		1	1															0
1076966	004-14894	0	26	0		76	555	7	90	2837	-6.738	-38.2381		0	1															0
1076967	004-11926	1	38	0		76	436	7	90	1422	-19.4691	-42.549	0	1	1		2020-02-29	2020-03-04					4							1	0	0	0	0	0	0	0	0	0	0	0	0	0	0	0	0	0	0	0
1076975	000-1-41533	0	37	0		76	598	7	90	991	-29.2115	-51.3388	0	0																0
1076978	004-11850	1	69	0		76	631	7	90	2693	-23.5714	-46.6283	0	1	1			2020-02-29												1	0	0	0	0	0	0	0	0	0	0	0	0	0	0	0	0	0	0	0
1076984	000-1-41428	1	33	0		76	556	7	90	1036	-25.5401	-54.5858		0																0
1076988	000-1-41110	1	38	0		76	242	7	90	2522	-17.7928	-50.9196	0	1																0
1076991	004-13668	1	43	0		76	415	7	90	755	-15.5987	-56.0991	0	0	1															0
1076993	004-14367	1	55	0		76	555	7	90	2687	-27.6162	-48.627		0	1															0
1076996	004-12363	1	39	0		76	598	7	90	520	-29.3031	-51.4983	0	0	1															0
10761004	000-1-41140	0		0		76	620	7	90	375	-28.2729	-49.1623	0	1																0
10761011	000-1-41327	1	31	0		76	598	7	90	2375	-30.0346	-51.2177	0	1																0
10761015	000-1-41652	1	63	0		76	142	7	90	1512	-7.21535	-39.3153		0																0
10761016	000-1-41023	1	34	0		76	64	7	90	996	-12.25	-38.95	0	1																0
10761030	004-12127	0	72	0		76	211	7	90	3141	-20.3697	-40.3068	0	1	1															0
10761040	004-12637	0	46	0		76	416	7	90	495	-20.464	-54.6163	0	1	1															0
10761047	004-12118	1	61	0		76	242	7	90	2522	-17.7928	-50.9196	0	1	1															0
10761053	004-13481	1	35	0		76	598	7	90	2375	-30.0346	-51.2177	0	1	1															0
10761071	000-1-41315	0	43	0		76	64	7	90	2378	-16.4444	-39.0654	0	1																0
10761076	004-13454	1	53	0		76	643	7	90	118	-11.0187	-37.0944	0	1	1															0
10761086	004-12505	1	28	0		76	7	7	90	2517	-9.63304	-68.3188	0	0	1															0
10761089	000-1-41539	1	44	0		76	643	7	90	2401	-10.235	-36.7991	0	0																0
10761090	004-13476	0	71	0		76	598	7	90	2375	-30.0346	-51.2177	0	1	1															0
10761094	004-13486	0	72	0		76	598	7	90	2375	-30.0346	-51.2177	0	0	1															0
10761103	004-12136	0	30	0		76	436	7	90	1513	-21.761	-43.3501	0	1	1															0
10761109	000-1-41088	1	54	0		76	598	7	90	2375	-30.0346	-51.2177	0	1			2020-03-07													1	0	0	0	0	0	0	0	0	0	0	0	0	0	0	0	0	0	0	0
10761113	004-12156	1	44	0		76	436	7	90	2737	-19.4661	-44.2469	0	1	1															0
10761119	004-14893	0	42	0		76	555	7	90	491	-7.22337	-35.888		0	1															0
10761143	004-14219	1	35	0		76	554	7	90	1438	-26.9118	-26.9118	0	0	1															0
10761153	000-1-41270	1	60	0		76	562	7	90	2474	-8.04255	-34.9277	0	1																0
10761163	000-1-41323	0	34	0		76	436	7	90	271	-19.9227	-43.9451	0	1																0
10761166	004-13600	1	41	0		76	64	7	90	2606	-12.9777	-38.5016	0	0	1			2020-03-22												0
10761175	004-14195	0	52	0		76	7	7	90	2517	-9.63304	-68.3188	0	0	1															0
10761180	004-14194	0	49	0		76	7	7	90	2517	-9.63304	-68.3188	0	0	1															0
10761190	004-13666	0	57	0		76	404	7	90	2692	-2.56346	-44.2449	0	0	1															0
10761192	000-1-41365	0	27	0		76	556	7	90	2341	-25.4443	-49.19	0	1																0
10761197	000-1-41262	0	34	0		76	643	7	90	118	-11.0187	-37.0944	0	1																0
10761217	004-12104	1		0		76	562	7	90	2474	-8.04255	-34.9277	0	1	1															0
10761222	000-1-41388	0	55	0		76	36	7	90	1864	-3.11903	-60.0217	0	1																0
10761223	004-12191	1	71	0		76	64	7	90	2606	-12.9777	-38.5016	0	1	1															0
10761224	000-1-41351	0	60	0		76	64	7	90	2606	-12.9777	-38.5016	0	1																0
10761228	004-14457	1	35	0		76	554	7	90	87	-1.3417	-48.3891		0	1															0
10761229	000-1-41068			0		76	600	7	90	2523	-22.9083	-43.1964	0	1																1	0	0	0	0	0	0	0	0	0	0	0	0	0	0	0	0	0	0	0
10761239	004-12478	0	39	0		76	598	7	90	860	-29.5978	-51.0898	0	0	1															0
10761249	004-12139	0	42	0		76	64	7	90	2392	-17.3364	-39.2227	0	1	1															1	0	0	0	0	0	0	0	0	0	0	0	0	0	0	0	0	0	0	0
10761252	000-1-41360	1	71	0		76	64	7	90	2606	-12.9777	-38.5016	0	1																0
10761263	004-12187	1	52	0		76	242	7	90	1454	-17.8784	-51.7204	0	1	1			2020-03-15												0
10761281	004-11996	0	51	0		76	631	7	90	2682	-23.708	-46.5507	0	1	1															0
10761304	004-12173	0	52	0		76	598	7	90	494	-29.6826	-51.0592	0	0	1															0
10761331	004-11947	0	52	0		76	600	7	90	2523	-22.9083	-43.1964	0	1	1															0
10761334	004-13928	1	20	0		76	643	7	90	118	-11.0187	-37.0944	0	1	1															0
10761335	004-13211	0	69	0		76	598	7	90	2375	-30.0346	-51.2177	0	1	1															1	0	0	0	0	0	0	0	0	0	0	0	0	0	0	0	0	0	0	0
10761360	004-13206	0	38	0		76	598	7	90	2375	-30.0346	-51.2177	0	1	1															0
10761369	000-1-41345	1	31	0		76	598	7	90	2375	-30.0346	-51.2177	0	1																0
10761379	000-1-41565	0		0		76	556	7	90	765	-25.4296	-49.2713	0	0																0
10761388	004-12635	0	50	0		76	415	7	90	755	-15.5987	-56.0991	0	0	1															0
10761389	004-11875	1	24	0		76	598	7	90	74	-30.0126	-51.092	0	0	1															0
10761394	000-1-41040	0	27	0		76	600	7	90	2133	-22.8859	-43.1153	0	1																1	0	0	0	0	0	0	0	0	0	0	0	0	0	0	0	0	0	0	0
10761402	004-12653	0	37	0		76	556	7	90	1775	-23.3113	-51.1595	0	0	1															0
10761408	004-12196	0	27	0		76	556	7	90	2341	-25.4443	-49.19	0	1	1															0
10761415	004-11846	0	32	0		76	631	7	90	2693	-23.5714	-46.6283	0	1	1		2020-02-27	2020-02-28					1		21	2	0			1	0	0	0	0	0	0	0	0	0	0	0	0	0	0	0	0	0	0	0
10761424	000-1-41569	1		0		76	556	7	90	765	-25.4296	-49.2713	0	0																0
10761442	000-1-41348	1	37	0		76	7	7	90	2517	-9.63304	-68.3188	0	1																0
10761446	004-12172	0	60	0		76	598	7	90	494	-29.6826	-51.0592	0	1	1		2020-02-29													1	0	0	0	0	0	0	0	0	0	0	0	0	0	0	0	0	0	0	0
10761452	000-1-41041	0	42	0		76	600	7	90	2523	-22.9083	-43.1964	0	1																1	0	0	0	0	0	0	0	0	0	0	0	0	0	0	0	0	0	0	0
10761472	004-13663	1	72	0		76	404	7	90	2692	-2.56346	-44.2449	0	0	1															0
10761475	004-13478	0	37	0		76	598	7	90	2375	-30.0346	-51.2177	0	1	1															0
10761476	000-1-18480	1	42	0		76	600	7	90	2523	-22.9083	-43.1964		0			2020-03-05													1	0	0	0	0	0	0	0	0	0	0	0	0	0	0	0	0	0	0	0
10761477	000-1-41307	1	42	0		76	64	7	90	2378	-16.4444	-39.0654	0	1																0
10761480	000-1-41572	1		0		76	556	7	90	765	-25.4296	-49.2713	0	0																0
10761483	004-13791	0	34	0		76	598	7	90	2375	-30.0346	-51.2177	0	0	1															0
10761484	004-14198	0		0		76	64	7	90	1400	-14.7923	-39.1257	0	0	1															0
10761492	004-14243	1	36	0		76	606	7	90	2379	-8.90061	-63.943		0	1															0
10761493	004-12091	0	60	0		76	643	7	90	118	-11.0187	-37.0944	0	1	1															0
10761501	000-1-41273	1		0		76	562	7	90	2474	-8.04255	-34.9277	0	1																0
10761508	004-11871	0	42	0		76	600	7	90	2523	-22.9083	-43.1964	0	1	1															1	0	0	0	0	0	0	0	0	0	0	0	0	0	0	0	0	0	0	0
10761510	004-12174	0	22	0		76	598	7	90	507	-29.9216	-51.18	0	0	1															0
10761512	004-12639	0	49	0		76	416	7	90	495	-20.464	-54.6163	0	1	1															0
10761525	004-11916	0	15	0		76	556	7	90	765	-25.4296	-49.2713	0	1	1															0
10761554	004-12180	0	72	0		76	64	7	90	2606	-12.9777	-38.5016	0	1	1															0
10761557	000-1-41309	0	73	0		76	64	7	90	996	-12.25	-38.95	0	1																0
10761567	000-1-41355	1		0		76	242	7	90	2522	-17.7928	-50.9196	0	1																0
10761570	004-13929	1	61	0		76	643	7	90	118	-11.0187	-37.0944	0	1	1															0
10761572	004-13662	1	70	0		76	404	7	90	2692	-2.56346	-44.2449	0	0	1															0
10761579	004-13664	1	76	0		76	404	7	90	2692	-2.56346	-44.2449	0	0	1															0
10761580	004-12197	1	39	0		76	556	7	90	1775	-23.3113	-51.1595	0	1	1															0
10761595	000-1-41151	1	32	0		76	436	7	90	723	-19.52	-42.6283	0	1			2020-03-11													0
10761600	004-13932	1	71	0		76	643	7	90	2157	-10.1846	-37.5527	0	1	1															0
10761601	000-1-41342	1	65	0		76	598	7	90	2375	-30.0346	-51.2177	0	1																0
10761605	004-12489	0	38	0		76	416	7	90	495	-20.464	-54.6163	0	1	1															0
10761610	000-1-41367	1	63	0		76	562	7	90	2474	-8.04255	-34.9277	0	0																0
10761617	004-12218	1	42	0		76	711	7	90	2263	-10.1836	-48.3338	0	0	1		2020-03-11													0
10761624	004-11852	1	37	0		76	211	7	90	3155	-20.2889	-40.3083	0	1	1			2020-02-24												0
10761626	000-1-41060	1		0		76	600	7	90	2971	-22.8859	-43.1153	0	1																0
10761645	000-1-41308	0	42	0		76	64	7	90	2392	-17.3364	-39.2227	0	1																0
10761671	004-12260	1	49	0		76	631	7	90	1172	-23.3918	-46.4844	0	1	1															0
10761673	004-13477	1	57	0		76	598	7	90	2375	-30.0346	-51.2177	0	1	1															0
10761676	000-1-41295	0		0		76	211	7	90	3155	-20.2889	-40.3083	0	1																0
10761680	004-12182	0	60	0		76	64	7	90	2606	-12.9777	-38.5016	0	1	1															0
10761681	000-1-41156	0	31	0		76	416	7	90	495	-20.464	-54.6163	0	1																0
10761686	004-11986	1	23	0		76	416	7	90	495	-20.464	-54.6163	0	1	1															0
10761698	000-1-41396	0	60	0		76	555	7	90	1503	-16.3003	-46.9022	0	0																0
10761703	004-12144	0	49	0		76	64	7	90	2606	-12.9777	-38.5016	0	1	1															0
10761705	000-1-41350	0	50	0		76	64	7	90	2606	-12.9777	-38.5016	0	1																0
10761714	004-12102	1	58	0		76	562	7	90	2474	-8.04255	-34.9277	0	1	1															0
10761724	004-13195	1	28	0		76	597	7	90	2280	-5.91782	-35.224	0	1	1															0
10761729	004-11946	1	51	0		76	598	7	90	171	-31.3285	-54.0923	0	0	1															0
10761749	004-12634	0	69	0		76	404	7	90	2692	-2.56346	-44.2449	0	0	1															0
10761755	004-12507	0	45	0		76	7	7	90	2517	-9.63304	-68.3188	0	0	1															0
10761756	004-12948	0	33	0		76	64	7	90	2392	-17.3364	-39.2227	0	0	1															0
10761767	000-1-17650	1	27	0		76	600	7	90	220	-22.5439	-44.1708		0				2020-03-01												0
10761774	004-12179	1	37	0		76	7	7	90	2517	-9.63304	-68.3188	0	1	1															0
10761781	000-1-41637	1	24	0		76	596	7	90	74	-30.0126	-51.092	0	0																0
10761787	004-11989	0	65	0		76	600	7	90	2523	-22.9083	-43.1964	0	1	1															0
10761790	004-11943	1	28	0		76	620	7	90	1019	-27.5949	-48.5482	0	1	1		2020-03-08													0
10761797	000-1-41252	1	82	0		76	142	7	90	1031	-3.73045	-38.5218	0	1																0
10761801	004-11984	0	20	0		76	631	7	90	1172	-23.3918	-46.4844	0	1	1		2020-03-02													0
10761802	000-1-41118	1	48	0		76	600	7	90	2523	-22.9083	-43.1964	0	1																0
10761816	004-12972	1	37	0		76	404	7	90	2692	-2.56346	-44.2449	0	0	1															0
10761821	004-12080	0	44	0		76	631	7	90	2688	-20.8166	-49.4524	0	1	1		2020-03-12													1	0	0	0	0	0	0	0	0	0	0	0	0	0	0	0	0	0	0	0
10761829	004-12396	0		0		76	556	7	90	765	-25.4296	-49.2713	0	0	1															0
10761835	000-1-41045	0	60	0		76	598	7	90	494	-29.6826	-51.0592	0	1			2020-02-29													1	0	0	0	0	0	0	0	0	0	0	0	0	0	0	0	0	0	0	0
10761836	004-12151	0	45	0		76	436	7	90	271	-19.9227	-43.9451	0	1	1															0
10761839	000-1-41658	0	38	0		76	416	7	90	495	-20.464	-54.6163		0																0
10761843	000-1-41113	1	24	0		76	597	7	90	2073	-5.77926	-35.2009	0	1																0
10761850	004-12926	0	81	0		76	7	7	90	2517	-9.63304	-68.3188	0	0	1															0
10761864	004-12195	1	62	0		76	556	7	90	496	-25.4598	-49.5271	0	1	1															0
10761878	004-12198	1	63	0		76	562	7	90	2474	-8.04255	-34.9277	0	0	1															0
10761893	000-1-41149	0	65	0		76	436	7	90	1513	-21.761	-43.3501	0	1																0
10761900	000-1-41532	0	35	0		76	598	7	90	2375	-30.0346	-51.2177	0	0																0
10761908	004-11896	0	45	0		76	192	7	90	382	-15.7939	-47.8828	0	1	1															0
10761911	004-11879	0	62	0		76	631	7	90	2693	-23.5714	-46.6283	0	1	1		2020-03-10	2020-03-14					4							0
10761939	000-1-41506	0	54	0		76	556	7	90	765	-25.4296	-49.2713	0	1																0
10761941	000-1-41339	1	57	0		76	598	7	90	2375	-30.0346	-51.2177	0	1																0
10761946	004-12152	0	26	0		76	436	7	90	2162	-19.9854	-43.8471	0	1	1															0
10761964	004-12146	0	43	0		76	64	7	90	2378	-16.4444	-39.0654	0	1	1															0
10761965	004-14851	0		0		76	607	7	90	335	3.0122	-60.7473		0	1															0
10761967	000-1-41264	0	18	0		76	598	7	90	2375	-30.0346	-51.2177	0	1																0
10761981	004-11918	1	47	0		76	556	7	90	657	-23.6629	-52.6119	0	1	1															0
10762006	004-12194	1	62	0		76	556	7	90	657	-23.6629	-52.6119	0	1	1															0
10762034	000-1-41430	1	49	0		76	631	7	90	1172	-23.3918	-46.4844	0	1																0
10762043	004-12082	0	85	0		76	142	7	90	1031	-3.73045	-38.5218	0	1	1															0
10762052	000-1-41016	0	32	0		76	631	7	90	2693	-23.5714	-46.6283	0	1			2020-02-27	2020-02-28					1		21	2	0			1	0	0	0	0	0	0	0	0	0	0	0	0	0	0	0	0	0	0	0
10762055	004-14456	0	42	0		76	554	7	90	87	-1.3417	-48.3891		0	1															0
10762056	004-13584	0		0		76	24	7	90	1838	-9.66117	-36.6502	0	0	1															0
10762062	004-12083	1	82	0		76	142	7	90	1031	-3.73045	-38.5218	0	1	1															0
10762073	004-14460	1	25	0		76	597	7	90	2039	-5.19506	-37.4117		0	1															0
10762080	004-11849	1	37	0		76	631	7	90	2693	-23.5714	-46.6283	0	1	1			2020-02-29												1	0	0	0	0	0	0	0	0	0	0	0	0	0	0	0	0	0	0	0
10762093	004-13207	1	59	0		76	598	7	90	2375	-30.0346	-51.2177	0	1	1															0
10762101	004-12124	0		0		76	211	7	90	3141	-20.3697	-40.3068	0	1	1															1	0	0	0	0	0	0	0	0	0	0	0	0	0	0	0	0	0	0	0
10762113	004-13784	0	38	0		76	598	7	90	2375	-30.0346	-51.2177	0	0	1															0
10762115	000-1-41362	1	26	0		76	556	7	90	765	-25.4296	-49.2713	0	1																0
10762116	000-1-41531	0	18	0		76	598	7	90	3033	-29.3657	-49.7833	0	0																0
10762121	004-13532	0	60	0		76	555	7	90	1399	-7.15702	-38.1336	0	0	1															0
10762126	000-1-41070	1	28	0		76	600	7	90	2523	-22.9083	-43.1964	0	1																0
10762131	000-1-41361	0	28	0		76	556	7	90	765	-25.4296	-49.2713	0	1																0
10762136	000-1-41567	0		0		76	556	7	90	765	-25.4296	-49.2713	0	0																0
10762142	004-12119	1	69	0		76	242	7	90	89	-16.3333	-48.9526	0	1	1															1	0	1	0	0	0	0	0	0	0	0	0	0	0	0	0	0	0	0	0
10762148	000-1-41296	0	72	0		76	211	7	90	3141	-20.3697	-40.3068	0	1																0
10762153	004-12122	0	66	0		76	416	7	90	495	-20.464	-54.6163	0	1	1															0
10762162	004-12105	0	78	0		76	562	7	90	2474	-8.04255	-34.9277	0	1	1															0
10762172	004-12092	1	31	0		76	643	7	90	118	-11.0187	-37.0944	0	1	1															0
10762176	004-13482	1	63	0		76	598	7	90	2375	-30.0346	-51.2177	0	1	1															0
10762204	004-13661	0	66	0		76	404	7	90	2692	-2.56346	-44.2449	0	0	1															0
10762208	000-1-41096	1	68	0		76	64	7	90	996	-12.25	-38.95	0	1																0
10762219	004-11968	0		0		76	192	7	90	382	-15.7939	-47.8828	0	1	1															0
10762226	000-1-41263	0	28	0		76	598	7	90	2375	-30.0346	-51.2177	0	1																0
10762247	004-14527	1	37	0		76	415	7	90	755	-15.5987	-56.0991	0	0	1															0
10762254	004-13997	1	32	0		76	415	7	90	2163	-9.97967	-57.4673	0	0	1															0
10762264	004-11899			0		76	600	7	90	2523	-22.9083	-43.1964	0	1	1															1	0	0	0	0	0	0	0	0	0	0	0	0	0	0	0	0	0	0	0
10762268	000-1-17651	0	32	0		76		7	90	2693	-23.55	-46.6333		0				2020-02-28												0
10762284	004-14433	1	28	0		76	404	7	90	2692	-2.56346	-44.2449		0	1															0
10762290	000-1-41568	1		0		76	556	7	90	765	-25.4296	-49.2713	0	0																0
10762310	004-14834	0	50	0		76	598	7	90	2731	-28.713	-51.9193		0	1															0
10762323	004-14817	1	65	0		76	598	7	90	2375	-30.0346	-51.2177	0	0	1															0
10762329	004-14365	1	36	0		76	415	7	90	755	-15.5987	-56.0991		0	1															0
10762331	000-1-41282	1		0		76	562	7	90	2474	-8.04255	-34.9277	0	1																0
10762341	004-12154	0	34	0		76	436	7	90	271	-19.9227	-43.9451	0	1	1															0
10762346	004-11873	1	56	0		76	600	7	90	2523	-22.9083	-43.1964	0	1	1															1	0	0	0	0	0	0	0	0	0	0	0	0	0	0	0	0	0	0	0
10762349	000-1-41269	1	97	0		76	562	7	90	2474	-8.04255	-34.9277	0	1																0
10762359	000-1-41020	1	69	0		76	631	7	90	2693	-23.5714	-46.6283	0	1				2020-02-29												1	0	0	0	0	0	0	0	0	0	0	0	0	0	0	0	0	0	0	0
10762367	000-1-41111	0	34	0		76	620	7	90	1019	-27.5949	-48.5482	0	1																0
10762372	000-1-41647	0	50	0		76	596	7	90	2731	-28.713	-51.9193		0																0
10762382	000-1-41087	1	47	0		76	556	7	90	657	-23.6629	-52.6119	0	1																0
10762386	004-13475	1	31	0		76	598	7	90	2375	-30.0346	-51.2177	0	1	1															0
10762411	000-1-41646	0	59	0		76	596	7	90	963	-27.6451	-52.2666		0																0
10762414	004-14220	0	42	0		76	554	7	90	87	-1.3417	-48.3891		0	1															0
10762415	004-14901	0	41	0		76	598	7	90	3033	-29.3657	-49.7833	0	0	1															0
10762419	004-11965	0	57	0		76	620	7	90	1506	-26.3045	-48.8487	0	1	1		2020-03-08	2020-03-10					2							1	0	0	0	0	0	0	0	0	0	0	0	0	0	0	0	0	0	0	0
10762420	004-12372	1	25	0		76	24	7	90	1838	-9.66117	-36.6502	0	1	1															0
10762427	000-1-41267	0	69	0		76	598	7	90	2375	-30.0346	-51.2177	0	1																1	0	0	0	0	0	0	0	0	0	0	0	0	0	0	0	0	0	0	0
10762443	000-1-41322	0	72	0		76	436	7	90	271	-19.9227	-43.9451	0	1																0
10762447	000-1-41022	1	37	0		76	211	7	90	3155	-20.2889	-40.3083	0	1				2020-02-24												0
10762448	004-13126	1		0		76	562	7	90	2320	-9.20478	-40.4257	0	0	1															0
10762453	004-14196	0	70	0		76	7	7	90	2517	-9.63304	-68.3188	0	0	1															0
10762454	004-12108	1	16	0		76	562	7	90	2474	-8.04255	-34.9277	0	1	1															0
10762467	004-12876	0	70	0		76	597	7	90	2073	-5.77926	-35.2009	0	1	1															0
10762479	004-12370	1	44	0		76	643	7	90	2402	-10.235	-36.7991	0	1	1															0
10762506	004-12153	0	72	0		76	436	7	90	271	-19.9227	-43.9451	0	1	1															0
10762512	000-1-41131	0	51	0		76	192	7	90		-15.7754	-47.7971	0	1																0
10762523	000-1-41136	1	39	0		76	192	7	90	382	-15.7939	-47.8828	0	1																0
10762528	004-13452	0	50	0		76	643	7	90	118	-11.0187	-37.0944	0	1	1		2020-03-18													0
10762534	000-1-41097	0	56	0		76	192	7	90	382	-15.7939	-47.8828	0	1																0
10762543	000-1-41083	1	25	0		76	556	7	90	765	-25.4296	-49.2713	0	1																0
10762545	004-12140	0	73	0		76	64	7	90	996	-12.25	-38.95	0	1	1															0
10762550	004-12636	0	38	0		76	415	7	90	3117	-15.6458	-56.1322	0	0	1															0
10762551	004-11874	1	61	0		76	600	7	90	2523	-22.9083	-43.1964	0	1	1															1	0	0	0	0	0	0	0	0	0	0	0	0	0	0	0	0	0	0	0
10762561	000-1-41261	1	31	0		76	643	7	90	118	-11.0187	-37.0944	0	1																0
10762563	000-1-41343	1	35	0		76	598	7	90	2375	-30.0346	-51.2177	0	1																0
10762569	000-1-41037	1	42	0		76	600	7	90	2523	-22.9083	-43.1964	0	1			2020-03-05	2020-03-05					0							1	0	0	0	0	0	0	0	0	0	0	0	0	0	0	0	0	0	0	0
10762572	000-1-17657	1		0		76		7	90	2693	-23.55	-46.6333		0																0
10762575	000-1-41085	0	15	0		76	556	7	90	765	-25.4296	-49.2713	0	1																0
10762587	000-1-41277	1	16	0		76	562	7	90	2474	-8.04255	-34.9277	0	1																0
10762602	004-12925	0	42	0		76	7	7	90	2517	-9.63304	-68.3188	0	0	1															0
10762605	004-11964	0	58	0		76	192	7	90	382	-15.7939	-47.8828	0	1	1															0
10762616	004-11940	1	31	0		76	242	7	90	1116	-16.6809	-49.2648	0	1	1															0
10762620	004-13787	0	68	0		76	598	7	90	2375	-30.0346	-51.2177	0	0	1															0
10762634	000-1-41368	0	69	0		76	600	7	90	2133	-22.8859	-43.1153	0	1																1	0	0	0	0	0	0	0	0	0	0	0	0	0	0	0	0	0	0	0
10762637	004-12400	1		0		76	556	7	90	765	-25.4296	-49.2713	0	0	1															0
10762640	000-1-41066	1	66	0		76	562	7	90	2475	-8.05224	-34.9286	0	1																1	0	0	0	0	0	0	0	0	0	0	0	0	0	0	1	0	0	0	0
10762649	000-1-41288	1	69	0		76	242	7	90	89	-16.3333	-48.9526	0	1																1	0	1	0	0	0	0	0	0	0	0	0	0	0	0	0	0	0	0	0
10762657	004-12373	0	44	0		76	24	7	90	1838	-9.66117	-36.6502	0	1	1															0
10762660	000-1-11804	0	61	0		76		7	90	2693	-23.55	-46.6333		0			2020-02-24													0
10762669	004-12398	0		0		76	556	7	90	765	-25.4296	-49.2713	0	0	1															0
10762687	004-13931	0	78	0		76	643	7	90	118	-11.0187	-37.0944	0	1	1															0
10762697	004-12141	1	50	0		76	64	7	90	996	-12.25	-38.95	0	1	1															0
10762700	000-1-41364	1	62	0		76	556	7	90	496	-25.4598	-49.5271	0	1																0
10762720	000-1-41324	0	48	0		76	436	7	90	271	-19.9227	-43.9451	0	1																0
10762723	004-11949	1	48	0		76	600	7	90	2523	-22.9083	-43.1964	0	1	1															0
10762728	004-12189	1	37	0		76	416	7	90	495	-20.464	-54.6163	0	1	1															0
10762729	004-14907	0	67	0		76	598	7	90	3136	-30.0819	-51.0262		0	1															0
10762734	004-11876	0	44	0		76	598	7	90	74	-30.0126	-51.092	0	0	1															0
10762760	000-1-41265	0	66	0		76	598	7	90	2375	-30.0346	-51.2177	0	1																0
10762762	004-11915	0	43	0		76	556	7	90	765	-25.4296	-49.2713	0	1	1															0
10762769	000-1-41112	1	28	0		76	620	7	90	1019	-27.5949	-48.5482	0	1			2020-03-08													0
10762786	000-1-41357	1	34	0		76	242	7	90	112	-16.8227	-49.2453	0	1				2020-03-15												0
10762810	000-1-41038	1	47	0		76	436	7	90	854	-20.1034	-44.9717	0	1			2020-03-05	2020-03-05					0							1	0	0	0	0	0	0	0	0	0	0	0	0	0	0	0	0	0	0	0
10762814	000-1-41090	1	19	0		76	598	7	90	2375	-30.0346	-51.2177	0	1			2020-02-29	2020-02-29					0							1	0	0	0	0	0	0	0	0	0	0	0	0	0	0	0	0	0	0	0
10762820	004-13531	1	35	1		76	64	7	90	410	-14.2025	-41.6701	0	0	1															0
10762821	000-1-17656	1		0		76		7	90	2693	-23.55	-46.6333		0																0
10762822	004-13789	0	41	0		76	598	7	90	2375	-30.0346	-51.2177	0	0	1															0
10762825	004-12100	1	97	0		76	562	7	90	2474	-8.04255	-34.9277	0	1	1															0
10762834	000-1-41281	1		0		76	562	7	90	2474	-8.04255	-34.9277	0	1																0
10762839	000-1-41169	1		0		76	631	7	90	2682	-23.708	-46.5507	0	1																0
10762844	000-1-41015	0	61	0		76	631	7	90	2693	-23.5714	-46.6283	0	1			2020-02-24	2020-02-25					1		21	2	0			1	0	0	0	0	0	0	0	0	0	0	0	0	0	0	0	0	0	0	0
10762852	004-12511	0	70	0		76	36	7	90	1864	-3.11903	-60.0217	0	0	1															0
10762866	004-11872	0	70	0		76	600	7	90	2523	-22.9083	-43.1964	0	1	1															1	0	0	0	0	0	0	0	0	0	0	0	0	0	0	0	0	0	0	0
10762874	004-12868	1	37	0		76	35	7	90	1836	0.033889	-51.0664	0	0	1															0
10762879	004-12103	1	68	0		76	562	7	90	2474	-8.04255	-34.9277	0	1	1															0
10762881	004-13483	1	31	0		76	598	7	90	2375	-30.0346	-51.2177	0	1	1															0
10762893	000-1-41326	0	39	0		76	436	7	90	3075	-18.9188	-48.2768	0	1																0
10762899	000-1-41028	1	52	0		76	600	7	90	2523	-22.9083	-43.1964	0	1			2020-03-04													0
10762904	000-1-41344	1	63	0		76	598	7	90	2375	-30.0346	-51.2177	0	1																0
10762911	004-12181	0	50	0		76	64	7	90	2606	-12.9777	-38.5016	0	1	1															0
10762921	004-12126	0		0		76	211	7	90	3155	-20.2889	-40.3083	0	1	1															0
10762931	000-1-41021	1	27	0		76	600	7	90	220	-22.5439	-44.1708	0	1																1	0	0	0	0	1	0	0	0	0	0	0	0	0	0	0	0	0	0	0
10762937	000-1-41352	0	43	0		76	64	7	90	2606	-12.9777	-38.5016	0	1																0
10762967	004-12334	1	21	0		76	631	7	90	2689	-23.3918	-46.4844	0	1	1															0
10762991	004-12143	1	11	0		76	64	7	90	2606	-12.9777	-38.5016	0	1	1															0
10762996	000-1-41290	1	34	0		76	436	7	90	271	-19.9227	-43.9451	0	1																0
10763003	000-1-41108	1	61	0		76	242	7	90	1116	-16.6809	-49.2648	0	1																0
10763016	004-13487	0	35	0		76	598	7	90	2375	-30.0346	-51.2177	0	0	1															0
10763018	000-1-41395	0	37	0		76	554	7	90	263	-1.45056	-48.4682	0	0				2020-03-06												0
10763021	000-1-41109	1	31	0		76	242	7	90	1116	-16.6809	-49.2648	0	1																0
10763022	000-1-41117	1	68	0		76	600	7	90	2523	-22.9083	-43.1964	0	1																0
10763028	000-1-41134	0	57	0		76	620	7	90	1506	-26.3045	-48.8487	0	1			2020-03-08	2020-03-10					2							1	0	0	0	0	0	0	0	0	0	0	0	0	0	0	0	0	0	0	0
10763029	000-1-41135	1	59	0		76	620	7	90	2464	-27.5973	-48.5496	0	1																0
10763031	000-1-41138	0	65	0		76	620	7	90	2464	-27.5973	-48.5496	0	1																0
10763032	000-1-41139	1	39	0		76	36	7	90	1864	-3.11903	-60.0217	0	1			2020-03-12													0
10763034	000-1-41084	0	43	0		76	556	7	90	765	-25.4296	-49.2713	0	1																0
10763035	000-1-41153	0	20	0		76	631	7	90	1172	-23.3918	-46.4844	0	1			2020-03-02													0
10763036	000-1-41017	0	46	0		76	631	7	90	2693	-23.5714	-46.6283	0	1																0
10763037	000-1-41166	1	31	0		76	631	7	90	2677	-23.6573	-46.5322	0	1																0
10763039	004-12176	1	45	0		76	598	7	90	507	-29.9216	-51.18	0	0	1															0
10763054	000-1-17649	1	37	0		76	211	7	90		-19.6498	-40.663		0			2020-02-22													1	0	0	0	0	0	0	0	0	0	1	0	0	0	0	0	0	0	0	0
10763071	000-1-41259	0	41	0		76	643	7	90	118	-11.0187	-37.0944	0	1																0
10763074	000-1-41287	1	61	0		76	242	7	90	2524	-17.7928	-50.9196	0	1																0
10763077	000-1-41291	0	66	0		76	416	7	90	495	-20.464	-54.6163	0	1																0
10763087	000-1-41338	0	71	0		76	598	7	90	2375	-30.0346	-51.2177	0	1																0
10763088	000-1-41340	0	37	0		76	598	7	90	2375	-30.0346	-51.2177	0	1																0
10763089	000-1-41294	0		0		76	211	7	90	1742	-19.3621	-40.0591	0	1																0
10763090	000-1-41356	1	52	0		76	242	7	90	1454	-17.8784	-51.7204	0	1				2020-03-15												0
10763096	000-1-41543	1	29	0		76	600	7	90	2321	-22.8859	-43.1153	0	0																0
10763106	000-1-41429	1	46	0		76	556	7	90	1892	-23.4253	-51.9382	0	1																0
10763127	004-12481	0	42	0		76	64	7	90	1435	-14.8605	-39.2956	0	0	1															0
10763138	000-1-41540	1	21	0		76	24	7	90		-9.57	-36.55	0	0																0
10763144	004-13782	1	29	0		76	597	7	90	2280	-5.91782	-35.224	0	1	1															0
10763146	000-1-41566	0		0		76	556	7	90	765	-25.4296	-49.2713	0	0																0
10763148	004-13669	0	31	0		76	415	7	90	755	-15.5987	-56.0991	0	0	1															0
10763161	004-14091	0	68	0		76	598	7	90	2375	-30.0346	-51.2177	0	0	1															0
10763162	000-1-41638	0	61	0		76	596	7	90	2375	-30.0346	-51.2177	0	0																0
10763163	000-1-41639	0	45	0		76	596	7	90	963	-27.6451	-52.2666	0	0																0
10763164	000-1-41645	0	38	0		76	596	7	90	2375	-30.0346	-51.2177		0																0
10763172	004-11948	1	68	0		76	600	7	90	2523	-22.9083	-43.1964	0	1	1															0
10763175	004-12403	1		0		76	556	7	90	765	-25.4296	-49.2713	0	0	1															0
10763179	004-12867	1	36	0		76	643	7	90	2402	-10.235	-36.7991	0	1	1															0
10763184	004-12155	0	48	0		76	436	7	90	271	-19.9227	-43.9451	0	1	1															0
10763196	004-12107	0	10	0		76	562	7	90	1443	-8.11222	-35.016	0	1	1															0
10763202	000-1-41065	0	45	0		76	192	7	90	382	-15.7939	-47.8828	0	1																0
10763203	004-12192	0	28	0		76	556	7	90	765	-25.4296	-49.2713	0	1	1															0
10763216	004-14093	1	28	0		76	598	7	90	2375	-30.0346	-51.2177	0	0	1															0
10763218	004-12703	0	30	0		76	597	7	90	2073	-5.77926	-35.2009	0	1	1															0
10763221	004-12941	0	49	0		76	36	7	90	2275	-2.62778	-56.7358	0	0	1															0
10763226	004-12517	1	22	0		76	64	7	90	475	-12.6998	-38.3261	0	0	1															0
10763227	004-11891	1		0		76	600	7	90	2523	-22.9083	-43.1964	0	1	1															0
10763229	004-11980	0	65	0		76	436	7	90	1513	-21.761	-43.3501	0	1	1															0
10763237	004-12365	0	26	0		76	598	7	90	549	-29.1634	-51.1797	0	1	1															0
10763244	004-14464	1	32	0		76	597	7	90	2073	-5.77926	-35.2009		0	1															0
10763246	000-1-41279	0		0		76	562	7	90	2474	-8.04255	-34.9277	0	1																0
10763258	004-12145	0	72	0		76	64	7	90	2606	-12.9777	-38.5016	0	1	1															0
10763259	000-1-41114	0	38	0		76	598	7	90	2375	-30.0346	-51.2177	0	1																0
10763263	004-12638	1	30	0		76	416	7	90	495	-20.464	-54.6163	0	1	1															0
10763264	000-1-41067	0	72	0		76	562	7	90	2475	-8.05224	-34.9286	0	1																1	0	0	0	0	0	0	0	0	0	0	0	0	0	0	1	0	0	0	0
10763289	000-1-41095	1	38	0		76	436	7	90	1422	-19.4691	-42.549	0	1			2020-02-29	2020-03-04					4							1	0	0	0	0	0	0	0	0	0	0	0	0	0	0	0	0	0	0	0
10763298	004-14193	0	40	0		76	7	7	90	2517	-9.63304	-68.3188	0	0	1															0
10763303	000-1-41305	0	30	0		76	436	7	90	1513	-21.761	-43.3501	0	1																0
10763310	000-1-41541	1	25	0		76	24	7	90		-9.57	-36.55	0	0																0
10763311	004-12121	1	34	0		76	436	7	90	271	-19.9227	-43.9451	0	1	1															0
10763316	004-14240	1	36	0		76	415	7	90	3117	-15.6458	-56.1322		0	1															0
10763327	004-13205	1	19	0		76	598	7	90	2375	-30.0346	-51.2177	0	1	1		2020-02-29	2020-02-29					0							1	0	0	0	0	0	0	0	0	0	0	0	0	0	0	0	0	0	0	0
10763334	004-11897	1	66	0		76	562	7	90	2475	-8.05224	-34.9286	0	1	1															1	0	0	0	0	0	0	0	0	0	0	0	0	0	0	1	0	0	0	0
10763350	000-1-41018	1	13	0		76	631	7	90	2693	-23.5714	-46.6283	0	1																1	0	1	0	0	0	0	0	0	0	0	0	0	0	0	0	0	0	0	0
10763354	004-14526	0	47	0		76	415	7	90	755	-15.5987	-56.0991		0	1															0
10763364	004-13665	0	43	0		76	404	7	90	2692	-2.56346	-44.2449	0	0	1															0
10763399	004-14900	0	18	0		76	598	7	90	3033	-29.3657	-49.7833	0	0	1															0
10763402	004-11970	1	39	0		76	36	7	90	1864	-3.11903	-60.0217	0	1	1		2020-03-12													0
10763411	004-13783	0	61	0		76	598	7	90	2375	-30.0346	-51.2177	0	0	1															0
10763413	000-1-41280	1		0		76	562	7	90	2474	-8.04255	-34.9277	0	1																0
10763416	004-13480	1	65	0		76	598	7	90	2375	-30.0346	-51.2177	0	1	1															0
10763417	004-13930	0	20	0		76	643	7	90	118	-11.0187	-37.0944	0	1	1															0
10763430	004-14829	0	28	0		76	598	7	90	2678	-29.8268	-50.5175	0	0	1															0
10763437	004-12114	0	57	0		76	562	7	90	272	-8.33389	-36.4212	0	1	1															0
10763438	004-14824	1	67	0		76	598	7	90	2674	-30.8894	-55.5318	0	0	1															0
10763444	004-12374	1	29	0		76	600	7	90	2523	-22.9083	-43.1964	0	0	1															0
10763461	000-1-41132	0	46	0		76	192	7	90		-15.7754	-47.7971	0	1																0
10763462	000-1-41528	1	34	0		76	598	7	90	2375	-30.0346	-51.2177	0	0																0
10763466	000-1-41249	0	44	0		76	631	7	90	2521	-23.5714	-46.6283	0	1			2020-03-12													1	0	0	0	0	0	0	0	0	0	0	0	0	0	0	0	0	0	0	0
10763471	000-1-41530	0	72	0		76	598	7	90	2375	-30.0346	-51.2177	0	0																0
10763472	004-11922	1	33	0		76	631	7	90	1009	-23.5714	-46.6283	0	1	1		2020-03-09	2020-03-09					0							1	0	0	0	0	0	0	0	0	0	0	0	0	0	0	1	0	0	0	0
10763474	000-1-41359	1	29	0		76	416	7	90	495	-20.464	-54.6163	0	1																0
10763479	000-1-41349	0	72	0		76	64	7	90	2606	-12.9777	-38.5016	0	1																0
10763488	000-1-41271	1	58	0		76	562	7	90	2474	-8.04255	-34.9277	0	1																0
10763490	000-1-41297	1	70	0		76	211	7	90	3141	-20.3697	-40.3068	0	1																0
10763492	004-12157	0	39	0		76	436	7	90	3075	-18.9188	-48.2768		1	1															0
10763495	004-12123	0	46	0		76	416	7	90	495	-20.464	-54.6163	0	1	1															0
10763499	004-12081		57	0		76	142	7	90	1031	-3.73045	-38.5218	0	1	1															0
10763506	004-11928	0	56	0		76	192	7	90	382	-15.7939	-47.8828	0	1	1															0
10763514	000-1-41570	1		0		76	556	7	90	765	-25.4296	-49.2713	0	0																0
10763516	000-1-41048	0	62	0		76	631	7	90	2693	-23.5714	-46.6283	0	1			2020-03-10	2020-03-14					4							0
10763518	000-1-41155	1	23	0		76	416	7	90	495	-20.464	-54.6163	0	1																0
10763521	004-11962	0	51	0		76	192	7	90	382	-15.7939	-47.8828	0	1	1															0
10763526	004-12193	1	26	0		76	556	7	90	765	-25.4296	-49.2713	0	1	1															0
10763536	004-12171	1	79	0		76	598	7	90	277	-29.1618	-51.505	0	0	1															0
10763548	004-14432	0	55	0		76	404	7	90	2692	-2.56346	-44.2449		0	1															0
10763554	000-1-41274	0	78	0		76	562	7	90	2474	-8.04255	-34.9277	0	1																0
10763569	004-12138	1	42	0		76	64	7	90	2378	-16.4444	-39.0654	0	1	1															0
10763574	004-14200	0	29	0		76	64	7	90	996	-12.25	-38.95	0	0	1															0
10763576	000-1-41260	0	60	0		76	643	7	90	118	-11.0187	-37.0944	0	1																0
10763597	004-11917	0	58	0		76	556	7	90	765	-25.4296	-49.2713	0	1	1															0
10763620	004-12258	1	33	0		76	556	7	90	1036	-25.5401	-54.5858	0	0	1															0
10763631	000-1-41019	1	37	0		76	631	7	90	2693	-23.5714	-46.6283	0	1				2020-02-29												1	0	0	0	0	0	0	0	0	0	0	0	0	0	0	0	0	0	0	0
10763645	004-12099	0	78	0		76	562	7	90	2474	-8.04255	-34.9277	0	1	1															0
10763648	000-1-41272	1	68	0		76	562	7	90	2474	-8.04255	-34.9277	0	1																0
10763661	000-1-41313	0	49	0		76	64	7	90	2606	-12.9777	-38.5016	0	1																0
10763667	004-12227	0	60	0		76	555	7	90	1503	-16.3003	-46.9022	0	0	1															0
10763676	000-1-41286	0		0		76	242	7	90	1116	-16.6809	-49.2648	0	1																0
10763685	004-13204	1	54	0		76	598	7	90	2375	-30.0346	-51.2177	0	1	1		2020-03-07													1	0	0	0	0	0	0	0	0	0	0	0	0	0	0	0	0	0	0	0
10763696	000-1-41320	0	45	0		76	436	7	90	271	-19.9227	-43.9451	0	1																0
10763722	004-13484	1	34	0		76	598	7	90	2375	-30.0346	-51.2177	0	0	1															0
10763724	004-12371	1	21	0		76	24	7	90	1838	-9.66117	-36.6502	0	1	1															0
10763731	004-14463	1	42	0		76	597	7	90	2073	-5.77926	-35.2009		0	1															0
10763733	004-13667	0	48	0		76	415	7	90	755	-15.5987	-56.0991	0	0	1															0
10763734	004-12720	0	22	0		76	598	7	90	1641	-29.4492	-29.4492	0	0	1															0
10763739	000-1-41358	1	37	0		76	416	7	90	495	-20.464	-54.6163	0	1																0
10763758	004-14892	0	56	0		76	555	7	90	1503	-16.3003	-46.9022		0	1															0
10763759	004-11927	1	68	0		76	64	7	90	996	-12.25	-38.95	0	1	1															0
10763760	000-1-41086	0	58	0		76	556	7	90	765	-25.4296	-49.2713	0	1																0
10763761	004-12186	1		0		76	242	7	90	2522	-17.7928	-50.9196	0	1	1															0
10763769	000-1-41115	1	59	0		76	598	7	90	2375	-30.0346	-51.2177	0	1																0
10763774	004-13672	1	31	0		76	555	7	90	1503	-16.3003	-46.9022	0	0	1															0
10763780	004-13670	1	45	0		76	415	7	90	755	-15.5987	-56.0991	0	0	1															0
10763795	000-1-41321	0	26	0		76	436	7	90	2162	-19.9854	-43.8471	0	1																0
10763797	004-12704	1	49	0		76	597	7	90	2073	-5.77926	-35.2009	0	1	1															0
10763808	004-13208	0	28	0		76	598	7	90	2375	-30.0346	-51.2177	0	1	1															0
10763811	004-15330	1	31	0		76	35	7	90	1836	0.033889	-51.0664		0	1															0
10763814	004-13196	1	41	0		76	597	7	90	2073	-5.77926	-35.2009		1	1															0
10763815	004-12111	1		0		76	562	7	90	2474	-8.04255	-34.9277	0	1	1															0
10763816	000-1-41116	0	52	0		76	600	7	90	2523	-22.9083	-43.1964	0	1																0
10763822	000-1-41346	0	30	0		76	7	7	90	2517	-9.63304	-68.3188	0	1																0
10763838	004-12708	0	45	0		76	598	7	90	963	-27.6451	-52.2666	0	0	1															0
10763844	000-1-41542	0	44	0		76	24	7	90		-9.57	-36.55	0	0																0
10763853	000-1-41527	0	63	0		76	598	7	90	277	-29.1618	-51.505	0	0																0
10763854	000-1-41091	1	33	0		76	631	7	90	1009	-23.5714	-46.6283	0	1			2020-03-09	2020-03-09					0							1	0	0	0	0	0	0	0	0	0	0	0	0	0	0	1	0	0	0	0
10763857	004-12702	0	31	0		76	597	7	90	2280	-5.91782	-35.224	0	1	1															0
10763859	004-11941	1	38	0		76	242	7	90	2522	-17.7928	-50.9196	0	1	1															0
10763884	004-12000	1		0		76	631	7	90	2682	-23.708	-46.5507	0	1	1															0
10763894	004-12512	1	83	0		76	36	7	90	1864	-3.11903	-60.0217	0	0	1															0
10763904	000-1-41283	0	57	0		76	562	7	90	272	-8.33389	-36.4212	0	1																0
10763913	000-1-41150	0	37	0		76	436	7	90	2292	-18.9408	-46.9927	0	1																0
10763914	004-12226	0	37	0		76	554	7	90	263	-1.45056	-48.4682	0	0	1			2020-03-06												0
10763923	000-1-41089	0	42	0		76	598	7	90	549	-29.1634	-51.1797	0	1			2020-02-29													0
10763928	004-12110	0		0		76	562	7	90	2474	-8.04255	-34.9277	0	1	1															0
10763951	004-12177	0	30	0		76	7	7	90	2517	-9.63304	-68.3188	0	1	1															0
10763960	004-12981	1	44	0		76	554	7	90	263	-1.45056	-48.4682	0	0	1															0
10763968	004-11901	1	28	0		76	600	7	90	2523	-22.9083	-43.1964	0	1	1															0
10763971	000-1-41366	1	52	0		76	556	7	90	1775	-23.3113	-51.1595	0	1																0
10763972	000-1-41644	1	67	0		76	596	7	90	2674	-30.8894	-55.5318		0																0
10763977	004-12175	0	40	0		76	598	7	90	507	-29.9216	-51.18	0	0	1															0
10763995	004-12150	1	34	0		76	436	7	90	271	-19.9227	-43.9451	0	1	1															0
10764014	004-12506	0	37	0		76	7	7	90	2517	-9.63304	-68.3188	0	0	1															0
10764024	004-13479	0	44	0		76	598	7	90	2375	-30.0346	-51.2177	0	1	1															0
10764056	004-14366	1	45	0		76	555	7	90	2687	-27.6162	-48.627		0	1															0
10764060	004-14242	0	39	0		76	606	7	90	2379	-8.90061	-63.943		0	1															0
10764064	004-12725	0	29	0		76	606	7	90	1462	-10.8778	-61.9278	0	0	1															0
10764068	004-12219	0	55	0		76	36	7	90	1864	-3.11903	-60.0217	0	1	1															0
10764069	000-1-41314	0	72	0		76	64	7	90	2606	-12.9777	-38.5016	0	1																0
10764070	004-12878	0	45	0		76	606	7	90	2379	-8.90061	-63.943	0	0	1															0
10764071	004-11967	1	39	0		76	192	7	90	382	-15.7939	-47.8828	0	1	1															0
10764077	004-13788	0	68	0		76	598	7	90	2375	-30.0346	-51.2177	0	0	1															0
10764084	000-1-41534	0	52	0		76	598	7	90	494	-29.6826	-51.0592	0	0																0
10764085	004-11848	1	13	0		76	631	7	90	2693	-23.5714	-46.6283	0	1	1															1	0	1	0	0	0	0	0	0	0	0	0	0	0	0	0	0	0	0	0
10764091	004-12399	1		0		76	556	7	90	765	-25.4296	-49.2713	0	0	1															0
10764093	000-1-41276	0	10	0		76	562	7	90	1443	-8.11222	-35.016	0	1																0
11001	000-1-18409	1	75	0		100		7	90	1061	42.8667	25.3333		0																0
11002	000-1-18410	1		0		100		7	90	1061	42.8667	25.3333		0																0
11003	000-1-18407	0	27	0		100		7	90	2357	43.4078	24.6203		0																0
11004	000-1-18408	0	61	0		100		7	90	2357	43.4078	24.6203		0																0
11161	002-1280	0	60	0		116	657	7	310	2793	10.6333	103.5	1	0	2		2020-01-26	2020-01-26					0							1	0	0	0	0	0	0	0	0	0	0	0	0	0	0	0	0	0	0	0
11162	000-1-1323	0	60	0		116	657	7	310	2793	10.6333	103.5	1	0			2020-01-26	2020-01-26					0							1	0	0	0	0	0	0	0	0	0	0	0	0	0	0	0	0	0	0	0
11202	000-1-17569	0	58	0		120		7	90	3383	3.85025	11.5052		0																0
11204	001-114	0	58	0		120		7	90	3383	3.85025	11.5052		0	2															0
11243	005-47754	0	44.5	1		124	104	7	90	3114	49.25	-123.1		0	1		2020-01-26	2020-01-26					0							0
11245	005-239	0	24.5	1		124	531	7	90	3032	43.7253	-79.387		0	1															0
11246	000-1-14921	1	44.5	1		124	582	7	90	2022	45.5089	-73.5617		0			2020-02-25													0
112418	005-2532	0	64.5	1		124	531	7	90	3032	43.7253	-79.387		0	1															0
112419	005-283	0	54.5	1		124	104	7	90	1040	49.5702	-123.028		0	1															0
112420	000-1-40268	1	54.5	1		124	531	7	90	1968	42.9869	-81.2462		0																0
112422	000-1-40319	0	54.5	1		124	531	7	90	1153	44.6425	-81.266		0																0
112425	000-1-26168	0	34.5	1		124	402	7	90	3285	49.8995	-97.1411		0																0
112426	000-1-26167	1	44.5	1		124	402	7	90	3285	49.8995	-97.1411		0																0
112428	000-1-20252	0	54.5	1		124	531	7	90	1145	46.6078	-81.0263		0				2020-03-07												0
112430	000-1-26166		54.5	1		124	633	7	90	2481	50.4482	-104.595		0																0
112434	005-4575	0	64.5	1		124	531	7	90	3411	44.0749	-79.4275		0	1															0
112435	000-1-2671	0	44.5	1		124	104	7	90	3114	49.25	-123.1		0			2020-01-26	2020-01-26					0							0
112443	000-1-26164		24.5	1		124	633	7	90	2481	50.4482	-104.595		0																0
112445	005-60	1	34.5	1		124	104	7	90	3114	49.25	-123.1		0	1															0
112447	005-1819	1	34.5	1		124	104	7	90	1415	55.1743	-124.953		0	1															0
112449	000-1-40394	1	54.5	1		124	531	7	90	1216	43.5104	-79.8894		0																0
112450	000-1-40396	1	54.5	1		124	531	7	90	2305	43.7622	-79.8137		0																0
112451	000-1-26143	0	54.5	1		124	514	7	90	1213	44.8664	-63.146		0																0
112455	000-1-40275	1	54.5	1		124	531	7	90	1216	43.5104	-79.8894		0																0
112457	005-36	1	74.5	1		124	531	7	90	3032	43.7253	-79.387		0	1															0
112458	000-1-20263	1	64.5	1		124	531	7	90	1576	43.4186	-80.4728		1																0
112459	000-1-17602	0	34.5	1		124	104	7	90	3114	49.25	-123.1		0																0
112462	000-1-20272	1	24.5	1		124	531	7	90	2305	43.7622	-79.8137		1																0
112463	000-1-11756	1	34.5	1		124	104	7	90	1415	55.1743	-124.953		0																0
112466	005-443	1	64.5	1		124	531	7	90	3032	43.7253	-79.387		1	1															0
112468	000-1-26169	0	34.5	1		124	402	7	90	3285	49.8995	-97.1411		0																0
112469	005-4579	0	44.5	1		124	531	7	90	1566	44.2511	-76.9419		0	1															0
112477	000-1-26163		44.5	1		124	633	7	90	2481	50.4482	-104.595		0																0
112478	000-1-40769		44.5	1		124	633	7	90	2701	52.1305	-106.659		0																0
112482	005-147	0	64.5	1		124	104	7	90	3114	49.25	-123.1		0	1															0
112484	005-1077	1	34.5	1		124	26	7	90		55.4911	-114.56		0	1															0
112486	000-1-20319	1	74.5	1		124	26	7	90	466	51.05	-114.067		0																0
112489	005-187	0	34.5	1		124	104	7	90	3114	49.25	-123.1	1	0	1															0
112494	005-447	1	34.5	1		124	26	7	90	466	51.05	-114.067		0	1															0
112495	000-1-26161		34.5	1		124	633	7	90	2144	52.1489	-106.573		0																0
112498	005-900	0	44.5	1		124	104	7	90	1040	49.5702	-123.028		0	1															0
112499	005-23496	0	44.5	1		124	104	7	90	1040	49.5702	-123.028		0	1		2020-02-21													0
1124100	005-235	1	64.5	1		124	531	7	90	1988	43.6	-79.65		0	1															0
1124105	005-6	0	54.5	1		124	531	7	90	3119	43.847	-79.549		0	1			2020-02-28												0
1124112	000-1-26179	1	44.5	1		124	402	7	90	3285	49.8995	-97.1411		0																0
1124116	000-1-20306	1	34.5	1		124	26	7	90	929	53.5344	-113.49		0																0
1124117	005-2939	1	74.5	1		124	402	7	90	1417	50.9062	-97.2266		0	1															0
1124119	000-1-13341	0	54.5	1		124	531	7	90	3119	43.847	-79.549		0				2020-02-28												0
1124121	005-5628		24.5	1		124	633	7	90	2701	52.1305	-106.659		0	1															0
1124122	000-1-20309	1	34.5	1		124	26	7	90	466	51.05	-114.067		0																0
1124124	000-1-26155	0	54.5	1		124	476	7	90	3475	45.949	-66.6893		0																0
1124125	005-1135		2	0		124	26	7	90	466	51.05	-114.067		1	1															1	0	0	0	0	0	0	0	0	0	0	0	0	0	0	0	0	0	0	0
1124127	005-2536	1	74.5	1		124	531	7	90	903	44.0823	-78.9536		0	1															0
1124128	005-59	1		0		124	104	7	90	3114	49.25	-123.1		0	1															0
1124129	000-1-40326	1	54.5	1		124	531	7	90	1145	46.6078	-81.0263		0																0
1124130	000-1-14602	0	64.5	1		124	104	7	90	3114	49.25	-123.1		0																0
1124131	005-47758	0	64.5	1		124	531	7	90	37	43.8583	-79.0364		0	1															1	0	0	0	0	0	0	0	0	0	0	0	0	0	0	0	0	0	0	0
1124133	005-46803	1	54.5	1		124	531	7	90	3032	43.7253	-79.387		0	1															0
1124138	000-1-26150	1	54.5	1		124	476	7	90	3473	45.8552	-66.433		0																0
1124146	005-1797	1	24.5	1		124	531	7	90	3032	43.7253	-79.387		0	1															0
1124150	000-1-40371	1	54.5	1		124	531	7	90	1216	43.5104	-79.8894		0																0
1124151	005-5629		24.5	1		124	633	7	90	2701	52.1305	-106.659		0	1															0
1124152	005-5597	0	74.5	1		124	402	7	90	3285	49.8995	-97.1411		0	1															0
1124155	000-1-20337	0	34.5	1		124	104	7	90	3114	49.25	-123.1		1																0
1124157	005-4047	0	34.5	1		124	402	7	90	3285	49.8995	-97.1411		0	1															0
1124165	005-1793	0	44.5	1		124	531	7	90	3032	43.7253	-79.387		0	1															0
1124166	005-5626		34.5	1		124	633	7	90	2481	50.4482	-104.595		0	1															0
1124167	000-1-20302	0	34.5	1		124	26	7	90	466	51.05	-114.067		1																0
1124168	000-1-40762		34.5	1		124	633	7	90	2481	50.4482	-104.595		0																0
1124174	005-1122	0	44.5	1		124	531	7	90	3032	43.7253	-79.387		1	1															0
1124175	005-83	1	84.5	1		124	104	7	90	3114	49.25	-123.1		0	1															0
1124181	000-1-20308	1	34.5	1		124	26	7	90	466	51.05	-114.067		0																0
1124187	005-1130	0	64.5	1		124	531	7	90	3032	43.7253	-79.387		1	1															0
1124192	005-18644	1	24.5	1		124	531	7	90	3032	43.7253	-79.387		0	1															1	0	0	0	0	0	0	0	0	0	0	0	0	0	0	0	0	0	0	0
1124194	005-5514	1	44.5	1		124	531	7	90	3212	43.4629	-80.5387		0	1															0
1124195	000-1-18320	1	64.5	1		124	104	7	90	1040	49.5702	-123.028		0																0
1124197	000-1-20347	0	74.5	1		124	104	7	90	1040	49.5702	-123.028		1																0
1124199	000-1-40333	0	34.5	1		124	531	7	90	1216	43.5104	-79.8894		0																0
1124200	005-1123	1	64.5	1		124	531	7	90	1576	43.4186	-80.4728		1	1															0
1124201	000-1-40367	1	24.5	1		124	531	7	90	3411	44.0749	-79.4275		0																0
1124202	005-58	0	64.5	1		124	104	7	90	3114	49.25	-123.1		0	1															0
1124204	005-1134	0	44.5	1		124	531	7	90	223	44.3711	-79.6769		1	1															0
1124206	005-2933	0	34.5	1		124	514	7	90	1213	44.8664	-63.146		0	1															0
1124210	000-1-40261	0	44.5	1		124	531	7	90	3212	43.4629	-80.5387		0																0
1124211	000-1-20353	0	44.5	1		124	104	7	90	1040	49.5702	-123.028		0																0
1124212	000-1-20248	0	84.5	1		124	531	7	90	3032	43.7253	-79.387		1																0
1124214	000-1-20358	0	54.5	1		124	104	7	90	3114	49.25	-123.1		0																0
1124219	000-1-17607	1	54.5	1		124	104	7	90	1040	49.5702	-123.028		0																0
1124223	005-897	0	94.5	1		124	104	7	90	3114	49.25	-123.1		1	1															0
1124227	005-81	1	54.5	1		124	104	7	90	3114	49.25	-123.1	0	0	1															0
1124230	005-1794	1	44.5	1		124	531	7	90	2242	45.2951	-75.7757		0	1															0
1124232	000-1-11261	1	34.5	1		124	104	7	90	1040	49.5702	-123.028		0																0
1124235	000-1-26147	1		0		124	482	7	90		53.1936	-60.6761		0																0
1124236	005-143	0	34.5	1		124	104	7	90	3114	49.25	-123.1		0	1															0
1124237	000-1-40384	1	44.5	1		124	531	7	90	381	43.1234	-80.304		0																0
1124241	000-1-20261	0	74.5	1		124	531	7	90	1988	43.6	-79.65		1																0
1124245	000-1-17636	1	64.5	1		124	531	7	90	2508	43.912	-79.425		0																0
1124246	005-237	0	44.5	1		124	531	7	90	3032	43.7253	-79.387		0	1															0
1124256	000-1-26177	1	64.5	1		124	402	7	90	3285	49.8995	-97.1411		0																0
1124257	000-1-26178	1	54.5	1		124	402	7	90	3285	49.8995	-97.1411		0																0
1124259	000-1-20268	0	34.5	1		124	531	7	90	3032	43.7253	-79.387		0																0
1124262	005-3845	0	34.5	1		124	531	7	90	1216	43.5104	-79.8894		0	1															0
1124263	000-1-14919	0	74.5	1		124	582	7	90	2008	46.55	-75.5		0				2020-03-04												0
1124265	005-2545	0	54.5	1		124	531	7	90	903	44.0823	-78.9536		0	1															0
1124266	005-1075	1	34.5	1		124	26	7	90	466	51.05	-114.067		0	1															0
1124267	000-1-20300	1	34.5	1		124	26	7	90	466	51.05	-114.067		0																0
1124271	005-1085	0	64.5	1		124	104	7	90	3115	49.5	-125.5		1	1															0
1124273	000-1-40382	0	64.5	1		124	531	7	90	1153	44.6425	-81.266		0																0
1124274	005-4577	1	44.5	1		124	531	7	90	1566	44.2511	-76.9419		0	1															0
1124285	000-1-40279	1	34.5	1		124	531	7	90	918	44.3161	-79.5346		0																0
1124289	000-1-40397	1	64.5	1		124	531	7	90	1219	43.2531	-79.9588		0																0
1124303	000-1-40395	0	54.5	1		124	531	7	90	1216	43.5104	-79.8894		0																0
1124306	005-2541	1	54.5	1		124	531	7	90	1968	42.9869	-81.2462		0	1															0
1124308	000-1-20357	1	44.5	1		124	104	7	90	3114	49.25	-123.1		1																0
1124313	000-1-40392	1	64.5	1		124	531	7	90	2242	45.2951	-75.7757		0																0
1124314	000-1-20246	0	64.5	1		124	531	7	90	3032	43.7253	-79.387		1																0
1124321	000-1-26170	0	44.5	1		124	402	7	90	3285	49.8995	-97.1411		0																0
1124324	005-3192	0	34.5	1		124	531	7	90	2318	44.5353	-78.2116		0	1															0
1124329	000-1-14603	1		0		124	104	7	90	3114	49.25	-123.1		0																0
1124336	000-1-20354	1	44.5	1		124	104	7	90	1040	49.5702	-123.028		0																0
1124337	005-468	0		0		124	582	7	90	2022	45.5089	-73.5617		0	1															0
1124338	005-4045	1	54.5	1		124	402	7	90	3285	49.8995	-97.1411		0	1															0
1124339	005-2548	1	54.5	1		124	531	7	90	1216	43.5104	-79.8894		0	1															0
1124340	000-1-20348	0	74.5	1		124	104	7	90	3114	49.25	-123.1		1																0
1124342	005-7037	0	24.5	1		124	531	7	90	3032	43.7253	-79.387		0	1															0
1124344	000-1-20356	0	44.5	1		124	104	7	90	3114	49.25	-123.1		1																0
1124350	005-5507	1	54.5	1		124	531	7	90	3032	43.7253	-79.387		0	1															0
1124357	000-1-20318	0	54.5	1		124	26	7	90	466	51.05	-114.067		0																0
1124362	000-1-13342	0	44.5	1		124	531	7	90	2508	43.912	-79.425		0				2020-02-28												0
1124364	005-2934	0	24.5	1		124	476	7	90	3475	45.949	-66.6893		0	1															0
1124371	000-1-20301	1	74.5	1		124	26	7	90	929	53.5344	-113.49		1																0
1124375	005-1133	0	44.5	1		124	531	7	90	1576	43.4186	-80.4728		1	1															0
1124378	000-1-20340	1	64.5	1		124	104	7	90	3114	49.25	-123.1		1																0
1124383	000-1-40320	1	54.5	1		124	531	7	90	1153	44.6425	-81.266		0																0
1124390	000-1-20273	0	44.5	1		124	531	7	90	1576	43.4186	-80.4728		1																0
1124396	005-145	1	64.5	1		124	104	7	90	3114	49.25	-123.1		0	1															0
1124400	000-1-13343	0	64.5	1		124	531	7	90	3032	43.7253	-79.387		0				2020-02-28												1	0	0	0	0	0	0	0	0	0	0	0	0	0	0	0	0	0	0	0
1124404	005-2505		44.5	1		124	633	7	90	2481	50.4482	-104.595		0	1															0
1124405	000-1-26158	1	54.5	1		124	573	686	90	2446	46.2729	-63.14		0																0
1124407	000-1-20316		2	0		124	26	7	90	466	51.05	-114.067		1																1	0	0	0	0	0	0	0	0	0	0	0	0	0	0	0	0	0	0	0
1124408	000-1-26159	1	64.5	1		124	633	7	90	2701	52.1305	-106.659		0																0
1124418	000-1-11754	0	44.5	1		124	104	7	90	1040	49.5702	-123.028		0			2020-02-21													0
1124430	005-2937	0	54.5	1		124	476	7	90	3475	45.949	-66.6893		0	1															0
1124432	000-1-18318	1	54.5	1		124	104	7	90	1040	49.5702	-123.028		0																0
1124433	005-4048	1	54.5	1		124	402	7	90	3285	49.8995	-97.1411		0	1															0
1124434	005-5527	0	54.5	1		124	531	7	90	2117	43.045	-79.3104		0	1															0
1124437	000-1-20304	0	74.5	1		124	26	7	90	929	53.5344	-113.49		0																0
1124439	000-1-20305	1	64.5	1		124	26	7	90	929	53.5344	-113.49		0																0
1124447	000-1-40373	1	64.5	1		124	531	7	90	2305	43.7622	-79.8137		0																0
1124455	000-1-26142	0	34.5	1		124	514	7	90	1213	44.8664	-63.146		0																0
1124456	000-1-17600	0	64.5	1		124	531	7	90	1988	43.6	-79.65		0																0
1124458	000-1-17633	0	44.5	1		124	531	7	90	3032	43.7253	-79.387		0																0
1124459	005-1153	1	44.5	1		124	104	7	90	3114	49.25	-123.1		1	1															0
1124461	005-1068	1	34.5	1		124	531	7	90	2508	43.912	-79.425		1	1															0
1124462	000-1-20349	0	64.5	1		124	104	7	90	1040	49.5702	-123.028		0																0
1124466	005-2552	1	34.5	1		124	531	7	90	918	44.3161	-79.5346		0	1															0
1124467	005-898	0	44.5	1		124	104	7	90	3114	49.25	-123.1		1	1															0
1124468	000-1-18317	0	54.5	1		124	104	7	90	1040	49.5702	-123.028		0																0
1124470	005-605	0	14.5	1		124	104	7	90	1040	49.5702	-123.028		0	1															0
1124475	000-1-40249	1	54.5	1		124	531	7	90	3212	43.4629	-80.5387		0																0
1124477	000-1-20311	0	34.5	1		124	26	7	90	929	53.5344	-113.49		0																0
1124479	005-47764	1	24.5	1		124	531	7	90	1774	42.9836	-81.2497		0	1		2020-01-24	2020-01-24		2020-02-19			0	26	90	2	0		26	0
1124480	005-47757	1	54.5	1		124	531	7	90	37	43.8583	-79.0364		0	1			2020-02-28												1	0	0	0	0	0	0	0	0	0	0	0	0	0	0	0	0	0	0	0
1124481	000-1-17635	0	24.5	1		124	531	7	90	3032	43.7253	-79.387		0																0
1124483	000-1-17591	1	64.5	1		124	104	7	90	3114	49.25	-123.1		0																0
1124484	000-1-40704	1	64.5	1		124	476	7	90	3473	45.8552	-66.433		0																0
1124487	005-7136	0	44.5	1		124	573	7	90		46.3925	-63.2479		0	1															1	0	0	0	0	0	0	0	0	0	0	0	0	0	0	0	0	0	0	0
1124491	000-1-13500	1	74.5	1		124	531	7	90	2508	43.912	-79.425		0				2020-01-03												0
1124495	000-1-40263	1	74.5	1		124	531	7	90	903	44.0823	-78.9536		0																0
1124497	000-1-13344	1	74.5	1		124	531	7	90	2109	44.052	-79.455		0																0
1124503	000-1-26152	0	24.5	1		124	476	7	90	3475	45.949	-66.6893		0																0
1124505	000-1-40410	1	54.5	1		124	531	7	90	2305	43.7622	-79.8137		0																0
1124509	005-4041		54.5	1		124	633	7	90	2481	50.4482	-104.595		0	1															0
1124513	000-1-20260	0	24.5	1		124	531	7	90	3032	43.7253	-79.387		0																0
1124514	000-1-20254	0	34.5	1		124	531	7	90	3032	43.7253	-79.387		1																0
1124519	005-5598	1	64.5	1		124	476	7	90	3473	45.8552	-66.433		0	1															0
1124528	005-3524	0	54.5	1		124	514	7	90	1213	44.8664	-63.146		0	1															0
1124530	000-1-40368	0	24.5	1		124	531	7	90	2305	43.7622	-79.8137		0																0
1124534	005-2938	0	74.5	1		124	402	7	90	3285	49.8995	-97.1411		0	1															0
1124536	000-1-20315	1	34.5	1		124	26	7	90		55.4911	-114.56		0																0
1124537	005-7030	0	24.5	1		124	531	7	90	3032	43.7253	-79.387		0	1															0
1124545	005-286	1	64.5	1		124	104	7	90	1040	49.5702	-123.028		0	1															0
1124555	000-1-20333	0	14.5	1		124	104	7	90	1040	49.5702	-123.028		0																0
1124558	000-1-20303	1	54.5	1		124	26	7	90	466	51.05	-114.067		1																0
1124560	005-149	1	54.5	1		124	104	7	90	1040	49.5702	-123.028		0	1															0
1124561	005-1790	1	64.5	1		124	531	7	90	2305	43.7622	-79.8137		0	1															0
1124562	005-7024	1	64.5	1		124	531	7	90	2242	45.2951	-75.7757		0	1															0
1124563	005-1124	1	44.5	1		124	531	7	90	2242	45.2951	-75.7757		1	1															0
1124566	000-1-20346	1	64.5	1		124	104	7	90	1040	49.5702	-123.028		0																0
1124570	000-1-40393	0	64.5	1		124	531	7	90	918	44.3161	-79.5346		0																0
1124572	000-1-20264	1	44.5	1		124	531	7	90	2242	45.2951	-75.7757		1																0
1124576	000-1-13495	1	74.5	1		124	531	7	90	3032	43.7253	-79.387		0																0
1124578	005-35984	1	64.5	1		124	531	7	90	3032	43.7253	-79.387		0	1			2020-02-24												1	0	0	0	0	0	0	0	0	0	0	0	0	0	0	0	0	0	0	0
1124584	005-7042	1	54.5	1		124	531	7	90	2305	43.7622	-79.8137		0	1															0
1124587	000-1-40375	0	44.5	1		124	531	7	90	1216	43.5104	-79.8894		0																0
1124588	005-3838	1	54.5	1		124	531	7	90	1145	46.6078	-81.0263		0	1															0
1124593	005-29032	0	54.5	1		124	531	7	90	3032	43.7253	-79.387	0	1	1		2020-01-22	2020-01-23		2020-01-31			1	9	21	2	0		8	0
1124599	000-1-40403	1	34.5	1		124	531	7	90	3032	43.7253	-79.387		0																0
1124600	005-1798	1	64.5	1		124	531	7	90	3032	43.7253	-79.387		0	1															0
1124604	005-37	0	64.5	1		124	531	7	90	3032	43.7253	-79.387		0	1															0
1124607	005-442	1	44.5	1		124	531	7	90	3032	43.7253	-79.387		1	1															0
1124612	005-467	1		0		124	582	7	90	2014	45.3833	-73.1		0	1															0
1124614	000-1-20351	0	64.5	1		124	104	7	90	3115	49.5	-125.5		1																0
1124617	000-1-20274	0	44.5	1		124	531	7	90	223	44.3711	-79.6769		1																0
1124621	005-5633		44.5	1		124	633	7	90	2701	52.1305	-106.659		0	1															0
1124622	000-1-40703	0	74.5	1		124	402	7	90	3285	49.8995	-97.1411		0																0
1124625	000-1-40369	1	54.5	1		124	531	7	90	3032	43.7253	-79.387		0																0
1124626	005-52	0	54.5	1		124	531	7	90	3032	43.7253	-79.387		0	1			2020-02-29												0
1124631	000-1-14966	1	54.5	1		124	26	7	90	466	51.05	-114.067		0																0
1124632	000-1-17606	0	64.5	1		124	104	7	90	3114	49.25	-123.1		0																0
1124633	005-1149	0	44.5	1		124	104	7	90	1040	49.5702	-123.028		0	1															0
1124638	000-1-20345	0	24.5	1		124	104	7	90	3114	49.25	-123.1		0																0
1124640	000-1-26151	0	54.5	1		124	476	7	90	3473	45.8552	-66.433		0																0
1124647	000-1-26154	1	54.5	1		124	476	7	90	3475	45.949	-66.6893		0																0
1124648	005-1076	1	34.5	1		124	26	7	90	466	51.05	-114.067		0	1															0
1124650	000-1-40399	0	64.5	1		124	531	7	90	1219	43.2531	-79.9588		0																0
1124651	000-1-20335	1	44.5	1		124	104	7	90	1040	49.5702	-123.028		0																0
1124652	000-1-20336	1	54.5	1		124	104	7	90	3114	49.25	-123.1		1																0
1124653	000-1-20343	0	94.5	1		124	104	7	90	1040	49.5702	-123.028		0																0
1124657	000-1-40363	1	44.5	1		124	531	7	90	1566	44.2511	-76.9419		0																0
1124664	005-1080	1	64.5	1		124	104	7	90	1040	49.5702	-123.028		0	1															0
1124665	005-2940	1	54.5	1		124	402	7	90	3285	49.8995	-97.1411		0	1															0
1124670	000-1-20307	0	54.5	1		124	26	7	90	466	51.05	-114.067		0																0
1124671	000-1-26180	0	34.5	1		124	402	7	90	3285	49.8995	-97.1411		0																0
1124672	005-4046	1	44.5	1		124	402	7	90	3285	49.8995	-97.1411		0	1															0
1124675	005-47756	1	34.5	1		124	531	7	90	2508	43.912	-79.425		0	1			2020-02-27												1	0	0	0	0	0	0	0	0	0	0	0	0	0	0	0	0	0	0	0
1124676	000-1-17601	0	24.5	1		124	104	7	90	3114	49.25	-123.1		0																0
1124680	005-1420	1	64.5	1		124	633	7	90	2701	52.1305	-106.659		0	1															0
1124682	005-1796	0	64.5	1		124	531	7	90	3032	43.7253	-79.387		0	1															0
1124683	000-1-20352	0	94.5	1		124	104	7	90	3114	49.25	-123.1		0																0
1124685	005-1072	1	44.5	1		124	531	7	90	3032	43.7253	-79.387		1	1															0
1124687	005-7032	0	24.5	1		124	531	7	90	3032	43.7253	-79.387		0	1															0
1124697	000-1-20269	0	24.5	1		124	531	7	90	3032	43.7253	-79.387		1																0
1124698	005-1081	0	74.5	1		124	104	7	90	1040	49.5702	-123.028		1	1															0
1124708	005-47759	1	64.5	1		124	104	7	90	3114	49.25	-123.1		0	1															0
1124710	005-596	0	34.5	1		124	26	7	90	466	51.05	-114.067		1	1															0
1124712	005-51	1	74.5	1		124	531	7	90	2508	43.912	-79.425		0	1			2020-01-03												0
1124713	000-1-17589	1	54.5	1		124	531	7	90	37	43.8583	-79.0364		0				2020-02-28												1	0	0	0	0	0	0	0	0	0	0	0	0	0	0	0	0	0	0	0
1124714	005-1074	0	24.5	1		124	26	7	90	466	51.05	-114.067		0	1															0
1124718	000-1-40244	0	64.5	1		124	531	7	90	3032	43.7253	-79.387		0																0
1124720	005-594	1	34.5	1		124	531	7	90	380	43.6833	-79.7667		0	1															0
1124723	005-1801	1	54.5	1		124	531	7	90	3212	43.4629	-80.5387		0	1															0
1124726	005-4576	0	74.5	1		124	531	7	90	2797	44.9086	-79.3712		0	1															0
1124727	000-1-17632	0	54.5	1		124	531	7	90	3032	43.7253	-79.387		0																0
1124729	000-1-17631	1	64.5	1		124	531	7	90	1988	43.6	-79.65		0																0
1124734	005-1774	0	44.5	1		124	402	7	90	3285	49.8995	-97.1411		0	1															0
1124739	005-1773	0	34.5	1		124	402	7	90	3285	49.8995	-97.1411		0	1															0
1124740	005-1421	1	44.5	1		124	402	7	90	3285	49.8995	-97.1411		0	1															0
1124743	000-1-40370	0	34.5	1		124	531	7	90	3032	43.7253	-79.387		0																0
1124744	005-47750	0	84.5	1		124	531	7	90	3032	43.7253	-79.387		0	1			2020-02-27												0
1124748	000-1-40241	0	44.5	1		124	531	7	90	3032	43.7253	-79.387		0																0
1124749	005-4043	1	64.5	1		124	402	7	90	2846	49.8349	-99.9472		0	1															0
1124750	000-1-26176	1	64.5	1		124	402	7	90	2846	49.8349	-99.9472		0																0
1124759	000-1-20317	1	34.5	1		124	26	7	90	466	51.05	-114.067		0																0
1124764	000-1-14601	0	54.5	1		124	104	7	90	1040	49.5702	-123.028		0																0
1124765	005-598	0	74.5	1		124	26	7	90	929	53.5344	-113.49		0	1															0
1124773	005-601	0	54.5	1		124	26	7	90	466	51.05	-114.067		0	1															0
1124774	005-7034	0	44.5	1		124	531	7	90	3032	43.7253	-79.387		0	1															0
1124775	005-4039	1		0		124	482	7	90		53.1936	-60.6761		0	1															0
1124777	000-1-40272	0	54.5	1		124	531	7	90	903	44.0823	-78.9536		0																0
1124778	000-1-40239	0	74.5	1		124	531	7	90	3032	43.7253	-79.387		0																0
1124779	005-893	0	54.5	1		124	531	7	90	1145	46.6078	-81.0263		0	1			2020-03-07												0
1124781	000-1-40247	0	24.5	1		124	531	7	90	3032	43.7253	-79.387		0																0
1124782	005-1802	1	24.5	1		124	531	7	90	2305	43.7622	-79.8137		0	1															0
1124785	005-5508	0	34.5	1		124	531	7	90	3032	43.7253	-79.387		0	1															0
1124787	005-5509	1	54.5	1		124	531	7	90	1216	43.5104	-79.8894		0	1															0
1124788	005-5511	1	64.5	1		124	531	7	90	2305	43.7622	-79.8137		0	1															0
1124790	005-5516	0	24.5	1		124	531	7	90	2242	45.2951	-75.7757		0	1															0
1124791	000-1-20249	1	74.5	1		124	531	7	90	3032	43.7253	-79.387		1																0
1124794	005-1788	1	24.5	1		124	531	7	90	3411	44.0749	-79.4275		0	1															0
1124797	005-5522	1	44.5	1		124	531	7	90	381	43.1234	-80.304		0	1															0
1124802	005-1792	1	74.5	1		124	531	7	90	3032	43.7253	-79.387		0	1															0
1124803	005-4044	1	64.5	1		124	402	7	90	3285	49.8995	-97.1411		0	1															0
1124807	005-7043	0	74.5	1		124	531	7	90	1212	45.0467	-78.5088		0	1															0
1124810	005-1789	1	24.5	1		124	531	7	90	2305	43.7622	-79.8137		0	1															0
1124811	000-1-26181	1	54.5	1		124	402	7	90	3285	49.8995	-97.1411		0																0
1124818	000-1-17637	0	44.5	1		124	26	7	90	929	53.5344	-113.49		0																0
1124827	005-894	1	44.5	1		124	104	7	90	3114	49.25	-123.1		0	1															0
1124829	005-2936	1	54.5	1		124	476	7	90	3475	45.949	-66.6893		0	1															0
1124836	005-5513	0	44.5	1		124	531	7	90	1216	43.5104	-79.8894		0	1															0
1124838	005-1419	1	54.5	1		124	476	7	90	3473	45.8552	-66.433		0	1															0
1124839	005-3525	1	54.5	1		124	514	7	90	1213	44.8664	-63.146		0	1															0
1124843	000-1-40325	0	44.5	1		124	531	7	90	3231	44.0771	-80.2044		0																0
1124844	005-896	1	64.5	1		124	104	7	90	3114	49.25	-123.1		1	1															0
1124845	000-1-26140	1	61	0		124	514	445	90	1565	45.0056	-64.6236		0																0
1124848	000-1-14	0	84.5	1		124	104	7	90	3114	49.25	-123.1		0					2020-03-08						18	1	1			0
1124849	005-602	1	34.5	1		124	26	7	90	466	51.05	-114.067		0	1															0
1124850	000-1-20245	1	64.5	1		124	531	7	90	3032	43.7253	-79.387		1																0
1124861	000-1-40391	0	44.5	1		124	531	7	90	2242	45.2951	-75.7757		0																0
1124866	005-7041	1	54.5	1		124	531	7	90	2305	43.7622	-79.8137		0	1															0
1124870	005-5596	1	54.5	1		124	402	7	90	3285	49.8995	-97.1411		0	1															0
1124871	005-5599	0	64.5	1		124	476	7	90	3475	45.949	-66.6893		0	1															0
1124872	005-46805	1	44.5	1		124	582	7	90	2022	45.5089	-73.5617		0	1		2020-02-25													0
1124873	005-5600	1	54.5	1		124	476	7	90	3475	45.949	-66.6893		0	1															0
1124878	005-236	0	54.5	1		124	531	7	90	3032	43.7253	-79.387		0	1															0
1124895	005-1154	0	54.5	1		124	104	7	90	3114	49.25	-123.1		0	1															0
1124900	005-2504		34.5	1		124	633	7	90	2144	52.1489	-106.573		0	1															0
1124902	000-1-26162		44.5	1		124	633	7	90	2481	50.4482	-104.595		0																0
1124904	005-7027	0	54.5	1		124	531	7	90	1216	43.5104	-79.8894		0	1															0
1124908	005-148	1	54.5	1		124	104	7	90	1040	49.5702	-123.028		0	1															0
1124912	000-1-14604	1	34.5	1		124	104	7	90	3114	49.25	-123.1		0																0
1124913	000-1-40364	1	64.5	1		124	531	7	90	1566	44.2511	-76.9419		0																0
1124923	000-1-40365	0	44.5	1		124	531	7	90	1566	44.2511	-76.9419		0																0
1124927	000-1-17599	0	64.5	1		124	531	7	90	3032	43.7253	-79.387		0																0
1124928	005-1791	0	74.5	1		124	531	7	90	3032	43.7253	-79.387		0	1															0
1124930	000-1-13329	0	64.5	1		124	531	7	90	3032	43.7253	-79.387		0																0
1124932	000-1-13496	0	64.5	1		124	531	7	90	3032	43.7253	-79.387		0																0
1124933	000-1-19278	1		0		124	582	7	90	2014	45.3833	-73.1		0																0
1124938	005-57	0	54.5	1		124	104	7	90	1040	49.5702	-123.028		0	1															0
1124942	005-592	0	84.5	1		124	531	7	90	3032	43.7253	-79.387		1	1															0
1124948	005-446	0	64.5	1		124	26	7	90	929	53.5344	-113.49		1	1															0
1124957	005-1771		64.5	1		124	633	7	90	2701	52.1305	-106.659		0	1															0
1124958	005-2503	1	54.5	1		124	573	686	90	2446	46.2729	-63.14		0	1															0
1124966	005-7025	0	64.5	1		124	531	7	90	918	44.3161	-79.5346		0	1															0
1124968	005-287	1	74.5	1		124	104	7	90	3114	49.25	-123.1		0	1															0
1124970	000-1-20342	0	44.5	1		124	104	7	90	3114	49.25	-123.1		1																0
1124976	000-1-40434	0	54.5	1		124	531	7	90	1216	43.5104	-79.8894		0																0
1124977	005-7040	1	34.5	1		124	531	7	90	3032	43.7253	-79.387		0	1															0
1124978	000-1-20257	1	44.5	1		124	531	7	90	3032	43.7253	-79.387		1																0
1124988	000-1-20251	0	44.5	1		124	531	7	90	3032	43.7253	-79.387		1																0
1124989	005-7023	0	44.5	1		124	531	7	90	2242	45.2951	-75.7757		0	1															0
1124992	005-46804	0	64.5	1		124	531	7	90	3032	43.7253	-79.387		0	1															0
1124996	000-1-20355	0	44.5	1		124	104	7	90	3114	49.25	-123.1		1																0
1124997	000-1-26171	0	74.5	1		124	402	7	90	3285	49.8995	-97.1411		0																0
11241008	005-2542	1	64.5	1		124	531	7	90	1212	45.0467	-78.5088		0	1															0
11241013	005-7031	0	64.5	1		124	531	7	90	1219	43.2531	-79.9588		0	1															0
11241015	000-1-20265	1	24.5	1		124	531	7	90	3032	43.7253	-79.387		1																0
11241018	000-1-40269	1	64.5	1		124	531	7	90	1212	45.0467	-78.5088		0																0
11241020	005-1083	0	64.5	1		124	104	7	90	1040	49.5702	-123.028		0	1															0
11241024	005-5521	0	64.5	1		124	531	7	90	2797	44.9086	-79.3712		0	1															0
11241028	005-7038	0	84.5	1		124	531	7	90	903	44.0823	-78.9536		0	1															0
11241029	005-597	1	54.5	1		124	26	7	90	466	51.05	-114.067		1	1															0
11241030	005-1138	1	74.5	1		124	26	7	90	466	51.05	-114.067		0	1															0
11241032	005-600	1	34.5	1		124	26	7	90	929	53.5344	-113.49		0	1															0
11241033	005-606	0	54.5	1		124	104	7	90	1040	49.5702	-123.028		0	1															0
11241037	005-603	1	34.5	1		124	26	7	90	466	51.05	-114.067		0	1															0
11241042	005-607	1	44.5	1		124	104	7	90	1040	49.5702	-123.028		0	1															0
11241045	005-5517	1	64.5	1		124	531	7	90	1968	42.9869	-81.2462		0	1															0
11241048	005-895	1	54.5	1		124	104	7	90	3114	49.25	-123.1		0	1															0
11241051	000-1-20314	1	34.5	1		124	26	7	90	466	51.05	-114.067		0																0
11241053	005-146	1	54.5	1		124	104	7	90	3114	49.25	-123.1		0	1															0
11241054	000-1-40240	1	74.5	1		124	531	7	90	3032	43.7253	-79.387		0																0
11241056	000-1-20313	1	34.5	1		124	26	7	90	466	51.05	-114.067		0																0
11241059	005-144	1	54.5	1		124	104	7	90	3114	49.25	-123.1		0	1															0
11241070	005-1079	0	24.5	1		124	104	7	90	3114	49.25	-123.1		0	1															0
11241072	005-3165	1	54.5	1		124	531	7	90	2117	43.045	-79.3104		0	1															0
11241076	005-1070	0	44.5	1		124	531	7	90	2242	45.2951	-75.7757		1	1															0
11241081	000-1-40406	0	84.5	1		124	531	7	90	903	44.0823	-78.9536		0																0
11241086	000-1-40242	1	44.5	1		124	531	7	90	2242	45.2951	-75.7757		0																0
11241087	000-1-40238	1	64.5	1		124	531	7	90	2305	43.7622	-79.8137		0																0
11241088	000-1-40243	0	84.5	1		124	531	7	90	2117	43.045	-79.3104		0																0
11241091	000-1-17590	0	64.5	1		124	531	7	90	37	43.8583	-79.0364		0																1	0	0	0	0	0	0	0	0	0	0	0	0	0	0	0	0	0	0	0
11241094	000-1-20338	1	44.5	1		124	104	7	90	3114	49.25	-123.1		0																0
11241098	000-1-17603	1	54.5	1		124	104	7	90	3114	49.25	-123.1		0																0
11241099	000-1-40402	0	44.5	1		124	531	7	90	3032	43.7253	-79.387		0																0
11241100	000-1-40321	0	34.5	1		124	531	7	90	2318	44.5353	-78.2116		0																0
11241106	005-7	0	44.5	1		124	531	7	90	2508	43.912	-79.425		0	1			2020-02-28												0
11241110	000-1-40259	0	64.5	1		124	531	7	90	3032	43.7253	-79.387		0																0
11241111	005-1084	1	54.5	1		124	104	7	90	1040	49.5702	-123.028		0	1															0
11241112	000-1-40374	0	54.5	1		124	531	7	90	3032	43.7253	-79.387		0																0
11241114	000-1-40379	1	64.5	1		124	531	7	90	1968	42.9869	-81.2462		0																0
11241115	000-1-40385	1	54.5	1		124	531	7	90	59	47.9422	-83.92		0																0
11241116	000-1-40398	0	24.5	1		124	531	7	90	3032	43.7253	-79.387		0																0
11241117	000-1-40401	1	24.5	1		124	531	7	90	3212	43.4629	-80.5387		0																0
11241118	000-1-40405	0	24.5	1		124	531	7	90	3032	43.7253	-79.387		0																0
11241119	000-1-40407	0	44.5	1		124	531	7	90	3032	43.7253	-79.387		0																0
11241120	000-1-40408	1	34.5	1		124	531	7	90	3032	43.7253	-79.387		0																0
11241121	000-1-40409	1	54.5	1		124	531	7	90	2305	43.7622	-79.8137		0																0
11241124	005-1071	1	34.5	1		124	531	7	90	434	43.3167	-79.8		1	1															0
11241125	000-1-40390	1	84.5	1		124	531	7	90	604	42.4182	-82.1387		0																0
11241171	005-3191	1	54.5	1		124	531	7	90	1153	44.6425	-81.266		0	1															0
11241175	005-7066	0	54.5	1		124	531	7	90	1216	43.5104	-79.8894		0	1															0
11241178	000-1-40714	0	44.5	1		124	573	7	90		46.3925	-63.2479		0																1	0	0	0	0	0	0	0	0	0	0	0	0	0	0	0	0	0	0	0
11241187	005-5520	0	64.5	1		124	531	7	90	1153	44.6425	-81.266		0	1															0
11241190	000-1-40763		44.5	1		124	633	7	90	2144	52.1489	-106.573		0																0
11241203	005-5510	1	54.5	1		124	531	7	90	1216	43.5104	-79.8894		0	1															0
11241213	005-7991	1	34.5	1		124	104	7	90	1040	49.5702	-123.028		0	1															0
11241221	005-5518	0	34.5	1		124	531	7	90	1219	43.2531	-79.9588		0	1															0
11241226	000-1-40400	0	24.5	1		124	531	7	90	3032	43.7253	-79.387		0																0
11241227	005-7033	1	24.5	1		124	531	7	90	3212	43.4629	-80.5387		0	1															0
11241228	000-1-26172	1	74.5	1		124	402	7	90	1417	50.9062	-97.2266		0																0
11241233	000-1-18321	1	74.5	1		124	104	7	90	3114	49.25	-123.1		0																0
11241234	005-285	0	64.5	1		124	104	7	90	1040	49.5702	-123.028		0	1															0
11241237	005-5523	1	54.5	1		124	531	7	90	59	47.9422	-83.92		0	1															0
11241240	005-599	1	64.5	1		124	26	7	90	929	53.5344	-113.49		0	1															0
11241243	005-1799	0	24.5	1		124	531	7	90	3032	43.7253	-79.387		0	1															0
11241245	005-1129	0	24.5	1		124	531	7	90	3032	43.7253	-79.387		1	1															0
11241247	000-1-40372	1	54.5	1		124	531	7	90	1216	43.5104	-79.8894		0																0
11241250	005-899	0	94.5	1		124	104	7	90	1040	49.5702	-123.028		0	1															0
11241257	005-1118	0	54.5	1		124	531	7	90	1219	43.2531	-79.9588		1	1															0
11241259	005-7029	1	64.5	1		124	531	7	90	1219	43.2531	-79.9588		0	1															0
11241262	000-1-40411	0	74.5	1		124	531	7	90	1212	45.0467	-78.5088		0																0
11241264	005-1120	0	24.5	1		124	531	7	90	3032	43.7253	-79.387		0	1															0
11241265	005-1121	0	74.5	1		124	531	7	90	1988	43.6	-79.65		1	1															0
11241266	000-1-26173	1	54.5	1		124	402	7	90	3285	49.8995	-97.1411		0																0
11241268	005-1125	1	24.5	1		124	531	7	90	3032	43.7253	-79.387		1	1															0
11241272	005-8	0	64.5	1		124	531	7	90	3032	43.7253	-79.387		0	1			2020-02-28												1	0	0	0	0	0	0	0	0	0	0	0	0	0	0	0	0	0	0	0
11241277	005-7035	1	34.5	1		124	531	7	90	3032	43.7253	-79.387		0	1															0
11241278	000-1-18319	0	64.5	1		124	104	7	90	1040	49.5702	-123.028		0																0
11241279	000-1-20266	1	44.5	1		124	531	7	90	434	43.3167	-79.8		1																0
11241280	005-1128	0	34.5	1		124	531	7	90	3032	43.7253	-79.387		0	1															0
11241283	005-1132	1	24.5	1		124	531	7	90	2305	43.7622	-79.8137		1	1															0
11241294	005-1137	0	54.5	1		124	26	7	90	466	51.05	-114.067		0	1															0
11241297	005-1151	0	44.5	1		124	104	7	90	3114	49.25	-123.1		1	1															0
11241302	005-1126	1	44.5	1		124	531	7	90	434	43.3167	-79.8		1	1															0
11241305	000-1-40376	1	44.5	1		124	531	7	90	3212	43.4629	-80.5387		0																0
11241306	005-5528	1	84.5	1		124	531	7	90	604	42.4182	-82.1387		0	1															0
11241307	000-1-20255	0	44.5	1		124	531	7	90	2242	45.2951	-75.7757		1																0
11241314	005-138	1	54.5	1		124	26	7	90	466	51.05	-114.067		0	1															0
11241315	005-1069	0	34.5	1		124	531	7	90	3032	43.7253	-79.387		1	1															0
11241329	000-1-40765		24.5	1		124	633	7	90	2701	52.1305	-106.659		0																0
11241332	000-1-7278	1	54.5	1		124	104	7	90	3114	49.25	-123.1	0	0																0
11241333	005-1152	0	44.5	1		124	104	7	90	3114	49.25	-123.1		1	1															0
11241337	005-277	0	84.5	1		124	104	7	90	3114	49.25	-123.1		0	1				2020-03-08						18	1	1			0
11241338	005-2935	0	24.5	1		124	476	7	90	3475	45.949	-66.6893		0	1															0
11241348	005-5505	1	24.5	1		124	531	7	90	3411	44.0749	-79.4275		0	1															0
11241350	005-7026	1	54.5	1		124	531	7	90	1216	43.5104	-79.8894		0	1															0
11241355	005-4042	0	64.5	1		124	402	7	90	2846	49.8349	-99.9472		0	1															0
11241359	005-140	1	54.5	1		124	531	7	90	1576	43.4186	-80.4728		0	1															0
11241360	000-1-8624	0	34.5	1		124	104	7	90	3114	49.25	-123.1	1	0																0
11241365	005-892	0	44.5	1		124	531	7	90	3032	43.7253	-79.387		1	1															0
11241368	000-1-40383	0	64.5	1		124	531	7	90	2797	44.9086	-79.3712		0																0
11241370	005-240	1	64.5	1		124	531	7	90	2508	43.912	-79.425		0	1															0
11241373	000-1-40250	1	24.5	1		124	531	7	90	2305	43.7622	-79.8137		0																0
11241377	000-1-17584	1	64.5	1		124	531	7	90	3032	43.7253	-79.387		0				2020-02-24												1	0	0	0	0	0	0	0	0	0	0	0	0	0	0	0	0	0	0	0
11241380	000-1-17586	0	54.5	1		124	531	7	90	3032	43.7253	-79.387		0				2020-02-26												0
11241394	005-7036	1	24.5	1		124	531	7	90	3032	43.7253	-79.387		0	1															0
11241404	000-1-26149	1		0		124	482	7	90		53.1936	-60.6761		0																0
11241405	005-608	1	54.5	1		124	104	7	90	3114	49.25	-123.1		1	1															0
11241408	000-1-20250	1	34.5	1		124	531	7	90	380	43.6833	-79.7667		0																0
11241409	000-1-40764		24.5	1		124	633	7	90	2701	52.1305	-106.659		0																0
11241410	000-1-20339	1	54.5	1		124	104	7	90	3114	49.25	-123.1		0																0
11241413	005-4578	1	64.5	1		124	531	7	90	1566	44.2511	-76.9419		0	1															0
11241414	000-1-40245	1	24.5	1		124	531	7	90	3032	43.7253	-79.387		0																0
11241418	005-3190	0	54.5	1		124	531	7	90	1153	44.6425	-81.266		0	1															0
11241419	005-241	0	44.5	1		124	26	7	90	929	53.5344	-113.49		0	1															0
11241420	000-1-20258	0	54.5	1		124	531	7	90	1219	43.2531	-79.9588		1																0
11241422	005-5512	0	54.5	1		124	531	7	90	3032	43.7253	-79.387		0	1															0
11241423	005-609	0	34.5	1		124	104	7	90	3114	49.25	-123.1		1	1															0
11241425	005-7039	0	44.5	1		124	531	7	90	3032	43.7253	-79.387		0	1															0
11241426	000-1-26156	1	24.5	1		124	476	7	90	3474	45.2734	-66.0641		0																0
11241427	005-2546	1	64.5	1		124	531	7	90	903	44.0823	-78.9536		0	1															0
11241429	005-2501	1		0		124	482	7	90		53.1936	-60.6761		0	1															0
11241430	005-9	1	74.5	1		124	531	7	90	2109	44.052	-79.455		0	1															0
11241432	005-121	0	74.5	1		124	582	7	90	2008	46.55	-75.5		0	1			2020-03-04												0
11241443	000-1-17604	1	64.5	1		124	104	7	90	3114	49.25	-123.1		0																0
11241452	000-1-40237	1	24.5	1		124	531	7	90	2305	43.7622	-79.8137		0																0
11241453	000-1-40248	0	24.5	1		124	531	7	90	2305	43.7622	-79.8137		0																0
11241454	005-1150	1	44.5	1		124	104	7	90	1040	49.5702	-123.028		0	1															0
11241456	000-1-178	1	24.5	1		124	531	7	90	1774	42.9836	-81.2497		0			2020-01-24	2020-01-24		2020-02-19			0	26	90	2	0		26	0
11241457	005-47749	0	54.5	1		124	531	7	90	3032	43.7253	-79.387		0	1			2020-02-26												0
11241458	005-3837	0	44.5	1		124	531	7	90	3231	44.0771	-80.2044		0	1															0
11241460	000-1-19279	0		0		124	582	7	90	2022	45.5089	-73.5617		0																0
11241464	005-2931	1	61	0		124	514	445	90	1565	45.0056	-64.6236		0	1															0
11241465	005-227	0	64.5	1		124	531	7	90	1988	43.6	-79.65		0	1															0
11241466	005-284	1	54.5	1		124	104	7	90	1040	49.5702	-123.028		0	1															0
11241467	005-1148	0	94.5	1		124	104	7	90	3114	49.25	-123.1		0	1															0
11241474	005-5519	0	54.5	1		124	531	7	90	604	42.4182	-82.1387		0	1															0
11241484	005-1082	0	74.5	1		124	104	7	90	3114	49.25	-123.1		1	1															0
11241487	000-1-40366	1	54.5	1		124	531	7	90	1216	43.5104	-79.8894		0																0
11241489	005-7028	1	54.5	1		124	531	7	90	2305	43.7622	-79.8137		0	1															0
11241491	005-188	1	34.5	1		124	104	7	90	3114	49.25	-123.1	1	0	1															0
11241494	000-1-17583	1	24.5	1		124	531	7	90	3032	43.7253	-79.387		0																1	0	0	0	0	0	0	0	0	0	0	0	0	0	0	0	0	0	0	0
11241496	005-1795	0	84.5	1		124	531	7	90	2117	43.045	-79.3104		0	1															0
11241497	005-5515	0	74.5	1		124	531	7	90	1219	43.2531	-79.9588		0	1															0
11241498	000-1-17608	1	54.5	1		124	104	7	90	1040	49.5702	-123.028		0																0
11241499	000-1-17605	1	54.5	1		124	104	7	90	3114	49.25	-123.1		0																0
11241501	000-1-8625	1	34.5	1		124	104	7	90	3114	49.25	-123.1	1	0																0
11241503	000-1-20270	0	64.5	1		124	531	7	90	3032	43.7253	-79.387		1																0
11241504	000-1-20262	0	44.5	1		124	531	7	90	3032	43.7253	-79.387		1																0
11241507	000-1-17587	0	84.5	1		124	531	7	90	3032	43.7253	-79.387		0				2020-02-27												0
11241508	000-1-20253	1	34.5	1		124	531	7	90	2508	43.912	-79.425		1																0
11241509	000-1-20312	0	24.5	1		124	26	7	90	466	51.05	-114.067		0																0
11241510	005-35	1	64.5	1		124	531	7	90	2508	43.912	-79.425		0	1															0
11241515	005-142	0	24.5	1		124	104	7	90	3114	49.25	-123.1		0	1															0
11241518	000-1-13494	1	64.5	1		124	531	7	90	2508	43.912	-79.425		0																0
11241519	000-1-14608	1	84.5	1		124	104	7	90	3114	49.25	-123.1		0																0
11241524	000-1-20256	1	34.5	1		124	531	7	90	434	43.3167	-79.8		1																0
11241527	005-1131	1	64.5	1		124	531	7	90	3032	43.7253	-79.387		1	1															0
11241530	005-5504	1	54.5	1		124	531	7	90	1216	43.5104	-79.8894		0	1															0
11241532	000-1-40389	0	54.5	1		124	531	7	90	2117	43.045	-79.3104		0																0
11241534	005-1800	0	24.5	1		124	531	7	90	2305	43.7622	-79.8137		0	1															0
11241547	000-1-40377	0	74.5	1		124	531	7	90	1219	43.2531	-79.9588		0																0
11241550	000-1-40236	1	24.5	1		124	531	7	90	3411	44.0749	-79.4275		0																0
11241551	000-1-20271	1	64.5	1		124	531	7	90	3032	43.7253	-79.387		1																0
11241554	000-1-139	0	54.5	1		124	531	7	90	3032	43.7253	-79.387	0	1			2020-01-22	2020-01-23		2020-01-31			1	9	21	2	0		8	0
11241555	000-1-20310	1	44.5	1		124	26	7	90	466	51.05	-114.067		0																0
11241556	000-1-40294	1	54.5	1		124	531	7	90	2117	43.045	-79.3104		0																0
11241558	000-1-20247	0	54.5	1		124	531	7	90	380	43.6833	-79.7667		1																0
11241559	005-5506	0	24.5	1		124	531	7	90	2305	43.7622	-79.8137		0	1															0
11241562	000-1-20341	0	94.5	1		124	104	7	90	3114	49.25	-123.1		1																0
11241563	000-1-40378	0	24.5	1		124	531	7	90	2242	45.2951	-75.7757		0																0
11241567	005-2506		44.5	1		124	633	7	90	2481	50.4482	-104.595		0	1															0
11241570	005-604	1	44.5	1		124	26	7	90	466	51.05	-114.067		0	1															0
11241571	000-1-40705	0	64.5	1		124	476	7	90	3475	45.949	-66.6893		0																0
11241583	005-595	1	74.5	1		124	26	7	90	929	53.5344	-113.49		1	1															0
11241585	005-593	1	74.5	1		124	531	7	90	3032	43.7253	-79.387		1	1															0
11241587	000-1-13501	0	54.5	1		124	531	7	90	3032	43.7253	-79.387		0				2020-02-29												0
11241590	000-1-40361	0	64.5	1		124	531	7	90	3411	44.0749	-79.4275		0																0
11241591	000-1-40702	1	54.5	1		124	402	7	90	3285	49.8995	-97.1411		0																0
11241594	000-1-40362	0	74.5	1		124	531	7	90	2797	44.9086	-79.3712		0																0
11241599	000-1-26144	1	54.5	1		124	514	7	90	1213	44.8664	-63.146		0																0
11241601	000-1-40404	1	24.5	1		124	531	7	90	3032	43.7253	-79.387		0																0
11241603	000-1-26153	0	24.5	1		124	476	7	90	3475	45.949	-66.6893		0																0
11241605	005-4038	0		0		124	482	7	90		53.1936	-60.6761		0	1															0
11241606	005-1073	0	34.5	1		124	26	7	90	929	53.5344	-113.49		0	1															0
11241609	000-1-20344	0	44.5	1		124	104	7	90	1040	49.5702	-123.028		0																0
11241615	000-1-20350	1	54.5	1		124	104	7	90	1040	49.5702	-123.028		0																0
11241617	000-1-40706	1	54.5	1		124	476	7	90	3475	45.949	-66.6893		0																0
11241622	005-1772	0	34.5	1		124	402	7	90	3285	49.8995	-97.1411		0	1															0
11241625	000-1-26174	0	84.5	1		124	402	7	90	3285	49.8995	-97.1411		0																0
11241628	000-1-26175	0	64.5	1		124	402	7	90	2846	49.8349	-99.9472		0																0
11241640	005-2932	0	50	0		124	514	7	90	1213	44.8664	-63.146		0	1															0
11241652	000-1-40273	1	64.5	1		124	531	7	90	903	44.0823	-78.9536		0																0
11241653	005-1136	1	34.5	1		124	26	7	90	466	51.05	-114.067		0	1															0
11241655	000-1-17598	1	54.5	1		124	531	7	90	1576	43.4186	-80.4728		0																0
11241660	000-1-20334	0	54.5	1		124	104	7	90	1040	49.5702	-123.028		0																0
11241664	005-2507		24.5	1		124	633	7	90	2481	50.4482	-104.595		0	1															0
11241665	005-141	0	64.5	1		124	531	7	90	3032	43.7253	-79.387		0	1															0
11241669	005-444	0	64.5	1		124	531	7	90	3032	43.7253	-79.387		1	1															0
11241671	005-2534	0	44.5	1		124	531	7	90	3212	43.4629	-80.5387		0	1															0
11241676	000-1-26148	0		0		124	482	7	90		53.1936	-60.6761		0																0
11241680	000-1-1680	1	54.5	1		124	531	7	90	3032	43.7253	-79.387		0																0
11241681	005-445	0	54.5	1		124	531	7	90	380	43.6833	-79.7667		1	1															0
11241685	005-5627		44.5	1		124	633	7	90	2144	52.1489	-106.573		0	1															0
11241686	000-1-17588	1	34.5	1		124	531	7	90	2508	43.912	-79.425		0				2020-02-27												1	0	0	0	0	0	0	0	0	0	0	0	0	0	0	0	0	0	0	0
11241687	005-3526	1	24.5	1		124	476	7	90	3474	45.2734	-66.0641		0	1															0
11241688	000-1-40381	0	54.5	1		124	531	7	90	604	42.4182	-82.1387		0																0
11241690	000-1-26160		64.5	1		124	633	7	90	2701	52.1305	-106.659		0																0
11241697	000-1-40246	1	64.5	1		124	531	7	90	3032	43.7253	-79.387		0																0
11241699	005-3528	0	84.5	1		124	402	7	90	3285	49.8995	-97.1411		0	1															0
11241702	000-1-26141	0	50	0		124	514	7	90	1213	44.8664	-63.146		0																0
11241703	000-1-20299	0	64.5	1		124	26	7	90	929	53.5344	-113.49		1																0
11241706	000-1-40380	0	34.5	1		124	531	7	90	1219	43.2531	-79.9588		0																0
11241708	005-2502	0	54.5	1		124	476	7	90	3473	45.8552	-66.433		0	1															0
11441	002-1638	1	43	0		144		7	90		7.6247	80.6976		0	2			2020-01-25												0
11442	000-1-1679	1	43	0		144		7	90		7.6247	80.6976		0				2020-01-25												0
115228	004-7139	1	23	0		152	431	7	90		-33.4378	-70.6503		0	1															0
115232	004-8443	0	31	0		152	431	7	90		-33.4378	-70.6503		0	1															0
1152150	004-8637	0	17	0		152	431	7	90		-33.4378	-70.6503		0	2		2020-03-06													1	0	0	0	0	0	0	0	0	0	0	0	0	0	0	1	0	0	0	0
1152156	004-8455	0	34	0		152	89	7	90	707	-36.8282	-73.0514		0	1															0
1152585	004-7106		29	0		152	431	7	90		-33.4378	-70.6503		0	1															0
1152672	004-8457	1	38	0		152	417	7	90		-35.4333	-71.6667		0	1															0
1152695	004-8804	1	17	0		152	431	7	90	3152	-33.3833	-70.575		0	2															1	0	1	0	0	0	0	0	0	0	0	0	0	0	0	0	0	0	0	0
1152707	004-8447	0	39	0		152	431	7	90		-33.4378	-70.6503		0	1															0
1152844	004-8792	0	42	0		152		7	90	2675	-33.45	-70.6667		0	1															0
11521066	004-8441	0	35	0		152	431	7	90		-33.4378	-70.6503		0	1															0
11521076	004-8463	1	58	0		152	43	7	90		-23.65	-70.4		0	1															0
11521148	004-8659	1	20	0		152	382	7	90	2408	-41.4667	-72.9333		0	2		2020-03-05													1	0	0	0	0	0	0	0	0	0	0	0	0	0	0	0	0	0	0	0
11521172	004-8461	0	40	0		152	431	7	90		-33.4378	-70.6503		0	2		2020-03-04													1	0	0	0	0	0	0	0	0	0	0	0	0	0	0	1	0	0	0	0
11521260	004-8459	1	16	0		152	515	7	90		-36.6167	-71.95		0	1															0
11521353	004-8469	0	83	0		152	59	7	90		-43.57	-72.0661		0	1															0
11521398	000-1-14614	0	56	0		152	628	7	90		-33.5872	-70.654		0																0
11521437	004-8527	0	58	0		152	431	7	90		-33.4378	-70.6503		0	2		2020-03-05													1	0	0	0	0	0	0	0	0	0	0	0	0	0	0	0	0	0	0	0
11521458	004-8449	0		0		152	431	7	90		-33.4378	-70.6503		0	1															0
11521461	004-8698	0	39	0		152	417	7	90	2933	-35.4333	-71.6667		0	2															1	0	0	0	0	0	0	0	0	0	0	0	0	0	0	0	0	0	0	0
11521538	004-8796	0	38	0		152	89	7	90	707	-36.8282	-73.0514		0	1															0
11521548	004-8493	0	23	0		152	515	7	90		-36.6167	-71.95		0	1															0
11521670	004-8700	0	14	0		152	431	7	90		-33.4378	-70.6503		0	2		2020-03-07													1	0	0	0	0	0	0	0	0	0	0	0	0	0	0	0	0	0	0	0
11521688	004-8798	0	33	0		152	417	7	90	2626	-36.6	-71.75		0	2		2020-03-03													1	0	0	0	0	0	0	0	0	0	0	0	0	0	0	0	0	0	0	0
11521749	004-7128	1	48	0		152	431	7	90		-33.4378	-70.6503		0	1															0
11521909	000-1-13503	0	33	0		152	417	7	90	2626	-36.6	-71.75		0																0
11521928	004-8806	0		0		152	431	7	90	3152	-33.3833	-70.575		0	1															0
11521958	004-8495	0	29	0		152	515	7	90		-36.6167	-71.95		0	1															0
11521996	004-8453	0	32	0		152	89	7	90	707	-36.8282	-73.0514		0	1															0
11522037	004-7150	0	26	0		152	431	7	90		-33.4378	-70.6503		0	1															0
11522076	004-2165	1	33	0		152	89	7	90	707	-36.8282	-73.0514		0	2															0
11522172	004-8467	0	50	0		152	55	7	90		-27.3667	-70.3322		0	1															0
11522291	004-8802	1	14	0		152	431	7	90	3152	-33.3833	-70.575		0	2															1	0	1	0	0	0	0	0	0	0	0	0	0	0	0	0	0	0	0	0
11522302	004-3275	1	56	0		152	431	7	90		-33.4378	-70.6503		0	2															1	0	0	0	0	0	0	0	0	0	0	0	0	0	0	0	0	0	0	0
11522474	004-8800	1		0		152	431	7	90	3152	-33.3833	-70.575		0	2															0
11522487	004-8465	0	63	0		152	43	7	90		-23.65	-70.4		0	1															0
11522533	004-8451	1	50	0		152	43	7	90		-23.65	-70.4		0	1															0
11522580	004-8696	1	83	0		152		7	90	2675	-33.45	-70.6667		0	2		2020-03-07													1	0	0	0	0	0	0	0	0	0	0	0	0	0	0	0	0	0	0	0
11522642	004-7117	1	58	0		152	431	7	90		-33.4378	-70.6503		0	1															0
11522650	004-8445	0	47	0		152	431	7	90		-33.4378	-70.6503		0	1															0
11522735	004-8794		2	0		152	417	7	90		-35.4333	-71.6667		0	1															0
115616	002-9042	0	23	0		156	232	935	48	3462	35.2505	106.054	1	0	2		2020-02-06	2020-02-08					2							1	0	0	0	0	0	0	0	0	0	0	0	0	0	0	0	0	0	0	0
115644	000-1-10046	1	33	0		156	322	7	12	2348	43.8479	125.412		0				2020-02-04												0
115662	002-12863	1	38	0		156	322	7	230	1721	42.8118	125.305		1	2															0
115695	000-1-6093	0	42	0		156	265	7	90	2423	25.2671	105.463		0																0
1156100	002-1182	1	70	0		156	645	7	327	3017	35.196	109.031	1	0	2		2020-01-23													1	0	0	0	0	0	0	1	0	0	0	0	0	0	0	0	0	0	0	0
1156119	002-10126		46.5	1		156	318	7	120	585	31.6259	119.637		0	2										95	3	0			0
1156160	002-4955		48	1		156	318	7	348	3316	31.5281	120.077		0	2															0
1156212	002-561	0	40.5	1		156	82	7	90		40.1853	116.415		0	2		2020-01-22	2020-01-23					1							0
1156228	000-2-170		76	1		156	290	7	345	3309	30.6251	114.342		0																0
1156240	002-2269	1	36	0		156	645	7	340	3226	34.9555	109.858	1	0	2		2020-01-20	2020-01-26					6							1	0	0	0	0	0	0	1	0	0	0	0	0	0	0	0	0	0	0	0
1156245	000-1-2246	1	45	0		156	40	7	172	1272	31.7944	117.343	1	0			2020-01-23	2020-01-26					3							0
1156278	000-1-9790		38	1		156	318	7	120	585	31.6259	119.637		0																0
1156288	000-1-874	1	68	0		156	268	7	90		19.1987	109.746	1	0				2020-01-21												0
1156318	000-1-364	0	36	0		156	256	7	303	2764	22.6539	114.129	0	1			2020-01-01	2020-01-11					10							1	0	0	0	0	0	0	0	0	0	1	0	0	0	0	0	0	0	0	0
1156337	000-2-198		57	1		156	290	7	345	3309	30.6251	114.342		0																0
1156360	002-16768	0	65	0		156	268	7	90	3355	20.0007	110.294	0	0	2			2020-01-24												0
1156362	000-2-73	1	80	0		156	290	7	345	3309	30.6251	114.342	1	0		2020-01-18	2020-01-11	2020-01-18	2020-01-22			11	7		19	1	1	4		1	0	0	0	0	0	0	0	0	0	0	0	0	0	0	0	0	0	0	0
1156434	000-2-179		57	1		156	290	7	345	3309	30.6251	114.342		0																0
1156448	000-1-8758	1	27	0		156	232	395	48	1369	35.202	106.599		0			2020-02-01	2020-02-04					3							1	0	0	0	0	0	0	0	0	0	0	0	0	0	0	0	0	0	0	0
1156469	002-262	1	40	0		156	319	7	151	1071	25.7137	115.274	1	0	2		2020-01-22	2020-01-22					0							1	0	0	0	0	0	0	0	0	0	0	0	0	0	0	0	0	0	0	0
1156502	002-2453	0	22	0		156	40	7	172	1272	31.7944	117.343	0	0	2		2020-01-24	2020-01-25					1							0
1156525	002-320	0		0		156	647	7	90		31.2045	121.455		0	2															0
1156526	002-5881		47.5	1		156	318	7	316	2908	33.7868	118.52		0	2															0
1156551	000-1-5271	1	72	0		156	288	7	90	329	22.3044	114.187	0	0			2020-02-01	2020-02-01					0							1	0	0	0	0	0	0	0	0	0	0	0	0	0	0	0	0	0	0	0
1156555	002-5277	0	20	0		156	82	7	90	259	40.1853	116.415		0	2		2020-01-30	2020-01-31					1							0
1156556	000-1-4537	1	48	0		156	268	493	90	1739	19.8018	109.713	1	0																0
1156558	000-1-8761	1	33	0		156	232	395	48	1369	35.202	106.599		0			2020-01-29	2020-02-07					9							1	0	0	0	0	0	0	0	0	0	0	0	0	0	0	0	0	0	0	0
1156602	002-260	1	35	0		156	319	7	150	1060	27.5113	116.434		0	2															0
1156604	000-1-737	0	40.5	1		156	82	7	90		40.1853	116.415		0			2020-01-22	2020-01-23					1							0
1156660	000-1-431	0	29	0		156	268	7	56	1208	18.3696	109.718	1	0				2020-01-22												0
1156668	000-2-111		54.5	1		156	290	7	345	3309	30.6251	114.342		0																0
1156669	002-5265	1	29	0		156	82	7	90	259	40.1853	116.415		0	2		2020-01-30	2020-01-30					0							0
1156699	000-1-163	1	1	0		156	232	395	48	1369	35.202	106.599		0			2020-01-30	2020-02-07		2020-02-17			8	18	21	2	0		10	1	0	0	0	0	0	0	0	0	0	1	0	0	0	0	0	0	0	0	0
1156711	002-321	0	76	0		156	288	7	90	1336	22.3807	114.132	0	1	2		2020-01-23	2020-03-05					42							1	0	0	0	0	0	0	0	0	0	1	0	0	0	0	0	0	0	0	0
1156776	002-688	0	58	0		156	268	7	135	789	19.5712	109.403	1	0	2		2020-01-23	2020-01-23					0							0
1156793	000-2-112		54.5	1		156	290	7	345	3309	30.6251	114.342		0																0
1156822	002-5948		47.5	1		156	318	7	348	3316	31.5281	120.077		0	2															0
1156831	000-2-195		57	1		156	290	7	345	3309	30.6251	114.342		0																0
1156846	002-41	0	41	0		156	82	7	90		40.1853	116.415		0	2		2020-01-20	2020-01-21					1							0
1156890	000-1-453	1	40	0		156	292	7	27	1261	27.6411	109.975	0	0																0
1156909	000-1-244		48	1		156	318	7	259	2064	32.1975	121.005		0											95	3	0			0
1156911	000-1-8763	1	27	0		156	232	681	51	2426	36.0407	107.671		0			2020-02-03	2020-02-06					3							1	0	0	0	0	0	0	0	0	0	0	0	0	0	0	0	0	0	0	0
1156962	002-4951		48	1		156	318	7	256	2060	31.93	118.842		0	2															0
1156984	000-1-6818	0	47	0		156	322	7	36	1779	42.858	125.152		0																0
11561028	002-9787	1		0		156	288	7	90		22.3807	114.132		0	2															0
11561043	002-516	0	37	0		156	40	511	23	1808	31.2697	117.32	0	0	2		2020-01-19	2020-01-22					3							0
11561046	000-1-13172	0	56	0		156	322	7	311	2803	43.5723	124.47		0																0
11561052	000-1-198			0		156	40	7	93	102	30.6112	116.596		0											95	3	0			0
11561069	000-2-153		64.5	1		156	290	7	345	3309	30.6251	114.342		0																0
11561074	000-1-237		51	1		156	318	7	183	1360	33.357	118.964		0											95	3	0			0
11561075	002-204	1	32	0		156	280	7	290	2654	34.3636	111.106	1	0	2			2020-01-18												0
11561098	002-557	0	41	0		156	40	7	2	3016	30.969	116.942		0	2															0
11561113	000-1-7286	0	50	0		156	645	7	72	3227	34.346	108.91	0	0			2020-02-03	2020-02-03					0							0
11561116	002-6322	0	29	0		156	701	7	322	2987	39.2971	117.333		0	2		2020-02-01	2020-02-02					1							1	0	0	0	0	0	0	0	0	0	0	0	0	0	0	0	0	0	0	0
11561158	002-3346	1	56	0		156	40	7	172	1272	31.7944	117.343	1	0	2		2020-01-18	2020-01-24					6							0
11561165	002-6375	1	41	0		156	645	7	357	3333	34.7887	108.39	0	0	2		2020-01-25	2020-02-01					7							0
11561186	002-3353	1	47	0		156	40	7	23	3382	31.8954	117.338	0	0	2		2020-01-19													0
11561188	000-1-203	0	53	0		156	645	7	351	3325	34.1073	108.787		0				2020-02-02							95	3	0			0
11561227	002-2010	0	38	0		156	653	7	126	616	30.7029	103.826		0	2		2020-01-26													1	0	0	0	0	0	0	0	0	0	0	0	0	0	0	0	0	0	0	0
11561258	002-8476	0	39	0		156	645	7	351	3325	34.1073	108.787		0	2		2020-02-03	2020-02-05					2		95	3	0			0
11561260	002-12025	1	43	0		156	318	7	256	2060	31.93	118.842		0	2															0
11561293	002-4968		48	1		156	318	7	317	2915	31.378	120.642		0	2															0
11561304	000-1-8333	0	21	0		156	265	7	110	311	27.0687	105.216	0	0																0
11561330	002-2045	0	51	0		156	653	7	90	1072	30.9451	100.01		0	2		2020-01-24													1	0	0	0	0	0	0	0	0	0	0	0	0	0	0	0	0	0	0	0
11561343	000-1-8773	0	49	0		156	232	7	34	2425	35.9647	103.771		0			2020-01-30	2020-02-01					2							0
11561356	002-6			0		156	40	7	240	1799	31.7594	116.315		0	2															1	0	0	0	0	0	0	0	0	0	0	0	0	0	1	0	0	0	0	0
11561386	002-174	0	46	0		156	257	7	350	3321	23.4817	110.991	0	0	2		2020-01-20	2020-01-21					1							1	0	0	0	0	0	0	0	0	0	0	0	0	0	0	0	0	0	0	0
11561418	000-1-7267	1	45	0		156	322	7	60	2994	43.1854	124.341		0																0
11561440	000-2-162		64.5	1		156	290	7	345	3309	30.6251	114.342		0																0
11561453	002-784	0	63	0		156	268	7	135	789	19.5712	109.403	1	0	2		2020-01-24	2020-01-24					0							0
11561506	000-2-225	0	65	0		156	290	7	345	3309	30.6251	114.342	1	0		2020-01-16	2020-01-12	2020-01-16	2020-01-23			11	4		19	1	1	7		1	0	0	0	0	0	0	0	0	0	0	0	0	0	0	0	0	0	0	0
11561530	002-5986		47.5	1		156	318	7	367	3361	34.3568	117.515		0	2															0
11561577	000-2-228	1	67	0		156	290	7	345	3309	30.6251	114.342	1	0		2020-01-12	2020-01-05	2020-01-12	2020-01-23			18	7		19	1	1	11		1	0	0	0	0	0	0	0	0	0	0	0	0	0	0	0	0	0	0	0
11561605	002-10014		51	1		156	318	7	367	3361	34.3568	117.515		0	2										95	3	0			0
11561615	000-1-4730		48	1		156	318	7	317	2915	31.378	120.642		0																0
11561658	002-10102		48	1		156	318	7	227	1718	34.534	119.132		0	2										95	3	0			0
11561685	000-2-146		64.5	1		156	290	7	345	3309	30.6251	114.342		0																0
11561690	000-1-4788	1	31	0		156	322	7	12	1489	43.8302	125.425		0																0
11561701	000-1-439	1	32	0		156	280	7	290	2654	34.3636	111.106	1	0				2020-01-18												0
11561712	000-1-9012	1	38	0		156	257	7	146	989	21.884	107.997	1	0			2020-01-28	2020-01-28					0							1	0	0	0	0	0	0	0	0	0	0	0	0	0	0	0	0	0	0	0
11561771	000-1-207	1	27	0		156	645	7	327	3017	35.196	109.031		0			2020-01-28	2020-02-03					6		95	3	0			0
11561776	002-5261	1	57	0		156	82	7	90	259	40.1853	116.415		0	2		2020-01-25	2020-01-30					5							0
11561831	000-2-82		30	1		156	290	7	345	3309	30.6251	114.342		0																0
11561919	002-9025	0	37	0		156	232	7	5	181	36.5649	104.154		0	2		2020-01-24	2020-01-29					5							1	0	0	0	0	0	0	0	0	0	0	0	0	0	0	0	0	0	0	0
11561959	000-1-9796		38	1		156	318	7	183	1360	33.357	118.964		0																0
11561961	000-1-1630	0	53	0		156	268	7	163	1207	19.8317	110.422	1	0				2020-01-26												0
11561963	002-148	1	66	0		156	256	7	403	3463	22.1693	113.361	0	0	2		2020-01-13	2020-01-19					6							1	0	0	0	0	0	0	0	0	0	0	0	0	0	0	0	0	0	0	0
11561973	002-1127	1	47	0		156	257	7	146	989	21.884	107.997		0	2		2020-01-23	2020-01-25					2							1	0	0	0	0	0	0	0	0	0	0	0	0	0	0	0	0	0	0	0
11561976	002-326	1		0		156	647	7	90		31.2045	121.455		0	2															0
11561982	000-1-438	0	66	0		156	280	7	397	3452	34.6293	113.468	1	0			2019-12-29													1	0	0	0	0	0	0	0	1	0	0	0	0	0	0	0	0	0	0	0
11561983	002-4972		48	1		156	318	7	259	2064	32.1975	121.005		0	2															0
11561986	000-2-213		57	1		156	290	7	345	3309	30.6251	114.342		0																0
11561996	000-1-6111	0	52	0		156	645	393	72	1357	34.001	108.582	0	0																0
11562066	002-9972	0	50	0		156	303	7	104	205	41.5621	110.256		0	2															1	0	0	0	0	0	0	0	0	0	0	0	0	0	0	0	0	0	0	0
11562081	002-9970	0		0		156	303	7	105	240	41.4535	107.567		0	2															0
11562089	000-1-9500	0	54	0		156	288	7	90	2444	22.2859	114.207		0				2020-02-15												0
11562100	000-1-8767	1	58	0		156	232	7	179	1305	34.9924	103.079		0				2020-02-12												1	0	0	0	0	0	0	0	1	0	0	0	0	0	0	0	0	0	0	0
11562106	002-2018	1	39	0		156	653	7	407	3468	29.2894	104.683		0	2		2020-01-25													1	0	0	0	0	0	0	0	0	0	0	0	0	0	0	0	0	0	0	0
11562107	000-1-3202	0	28	0		156	82	7	90		40.1853	116.415		0			2020-01-23	2020-01-26					3							0
11562130	002-7536	1	45	0		156	322	7	60	2994	43.1854	124.341		0	2															0
11562154	002-12	0	39	0		156	40	7	149	1059	32.9188	115.704	0	0	2			2020-01-20												0
11562182	002-6326	0	51	0		156	645	7	6	1306	34.3459	107.271	0	0	2		2020-01-26	2020-02-02					7							0
11562195	000-1-5964	0	26	0		156	580	551	90	1946	37.4209	101.754		0				2020-01-30												0
11562228	000-1-2567	1	45	0		156	645	7	351	3325	34.1073	108.787	0	0			2020-01-23	2020-01-23					0							0
11562232	002-327	0	47	0		156	288	7	90	1336	22.3807	114.132		0	2															0
11562248	002-324	1		0		156	647	7	90		31.2045	121.455		0	2															0
11562270	000-1-256		46.5	1		156	318	7	120	585	31.6259	119.637		0											95	3	0			0
11562271	002-5735		47.5	1		156	318	7	256	2060	31.93	118.842		0	2															0
11562272	000-1-556	0	31	0		156	653	7	126	616	30.7029	103.826	1	0			2020-01-11													1	0	0	0	0	0	0	0	0	0	0	0	0	0	0	0	0	0	0	0
11562288	000-1-2053	0	64	0		156	645	7	167	1235	33.0928	107.101	0	0			2020-01-22	2020-01-25					3							1	0	0	0	0	0	0	1	0	0	0	0	0	0	0	0	0	0	0	0
11562345	000-1-2562	0	26	0		156	645	7	92	97	32.7618	108.926	1	0			2020-01-20	2020-01-20					0							0
11562363	002-14	1	38	0		156	40	7	130	646	30.2852	117.366	1	0	2		2020-01-22	2020-01-22					0							1	0	0	0	0	0	0	0	0	0	0	0	0	0	0	0	0	0	0	0
11562412	002-5024	1	55	0		156	322	7	12	1489	43.8302	125.425		0	2															0
11562424	002-5273	1	28	0		156	82	7	90	259	40.1853	116.415		0	2		2020-01-28	2020-01-31					3							0
11562504	002-3467	0	35	0		156	265	7	110	311	27.0687	105.216	1	0	2															0
11562513	002-9786	0		0		156	288	7	90	2757	22.365	114.134		0	2										16	3	0			0
11562550	002-5889		47.5	1		156	318	7	317	2915	31.378	120.642		0	2															0
11562557	002-10353	0	66	0		156	322	932	4	3454	45.9481	123.44		0	2															0
11562587	000-1-2566	1	3	0		156	645	7	369	3367	36.4422	109.316	0	0			2020-01-27	2020-01-27					0							0
11562686	000-1-4708		48	1		156	318	7	256	2060	31.93	118.842		0																0
11562713	000-1-5455	0	42	0		156	322	7	12	1818	43.8648	125.152		0																0
11562731	002-10128		46.5	1		156	318	7	183	1360	33.357	118.964		0	2										95	3	0			0
11562751	000-1-8165		58	0		156	288	7	90	1336	22.3807	114.132		0																0
11562759	000-1-19996	0	44	0		156	288	7	90	1336	22.3807	114.132	0	0			2020-03-07													1	0	0	0	0	0	0	0	0	0	0	0	0	0	0	0	0	0	0	0
11562769	002-328	0	41	0		156	288	7	90	1336	22.3807	114.132		0	2		2020-03-06													1	0	0	0	0	0	0	0	0	0	0	0	0	0	0	0	0	0	0	0
11562777	002-8613		39	0		156	265	7	408	3479	28.1714	107.085	0	0	2			2020-02-06												0
11562786	002-549	0	60	0		156	40	7	112	373	33.4367	116.181	1	0	2		2020-01-18	2020-01-22					4							1	0	0	0	0	0	0	0	0	0	0	0	0	0	0	0	0	0	0	0
11562789	000-1-10729	1	30	0		156	779	7	396	3449	27.6565	104.004		0																0
11562794	002-4945		48	1		156	318	7	256	2060	31.93	118.842		0	2															0
11562887	000-1-9683	0	50	0		156	303	7	104	205	41.5621	110.256		0																1	0	0	0	0	0	0	0	0	0	0	0	0	0	0	0	0	0	0	0
11562922	002-9	1	59	0		156	40	7	186	1363	32.7574	116.734	1	0	2		2020-01-19	2020-01-24					5							1	0	0	0	0	0	0	0	0	0	0	0	0	0	0	0	0	0	0	0
11562925	002-5274	0	61	0		156	82	7	90	259	40.1853	116.415		0	2		2020-01-24	2020-01-25					1							0
11562928	000-1-445	1	30	0		156	280	7	397	3452	34.6293	113.468	0	0																0
11562934	000-2-129		54.5	1		156	290	7	345	3309	30.6251	114.342		0																0
11562972	002-2780	0	46	0		156	645	7	102	201	34.3824	107.2	1	0	2		2020-01-21	2020-01-22					1							0
11562976	002-10019		51	1		156	318	7	120	585	31.6259	119.637		0	2										95	3	0			0
11562980	002-6339	0	65	0		156	645	223	57	785	33.6801	110.432	0	0	2		2020-01-26	2020-02-02					7							0
11562995	000-1-7034	0	59	0		156	268	7	281	2435	19.2096	110.402	1	0				2020-01-31												0
11562998	002-329	0	88	0		156	647	7	90		31.2045	121.455		0	2															0
11563030	002-186	0	33	0		156	257	7	171	1262	24.6457	107.841	0	0	2		2020-01-19	2020-01-21					2							1	0	0	0	0	0	0	0	0	0	0	0	0	0	0	0	0	0	0	0
11563079	000-2-83		30	1		156	290	7	345	3309	30.6251	114.342		0																0
11563081	002-6369	1	65	0		156	645	7	72	3227	34.346	108.91	0	0	2			2020-02-01												0
11563158	000-1-250		48	1		156	318	7	370	3369	33.5234	120.174		0											95	3	0			0
11563189	002-10016		51	1		156	318	7	120	585	31.6259	119.637		0	2										95	3	0			0
11563203	000-1-731	1	25	0		156	40	7	112	373	33.4367	116.181	1	0			2020-01-21	2020-01-23					2							1	0	0	0	0	0	0	0	0	0	0	0	0	1	0	0	0	0	0	0
11563247	002-12870	0	70	0		156	322	7	29	582	44.0603	126.336		1	2															0
11563265	002-10360	1	53	0		156	322	7	116	569	44.388	125.769		0	2															0
11563300	000-2-93		44.5	1		156	290	7	345	3309	30.6251	114.342		0																0
11563308	000-1-805	0	58	0		156	268	7	135	789	19.5712	109.403	1	0			2020-01-23	2020-01-23					0							0
11563336	002-40	0	21	0		156	82	7	90		40.1853	116.415		0	2		2020-01-19	2020-01-19					0							0
11563341	000-1-11215	0	69	0		156	257	7	146	989	21.884	107.997		0				2020-02-19												0
11563412	002-542	0	51	0		156	40	7	112	373	33.4367	116.181	1	0	2		2020-01-18	2020-01-21					3							1	0	0	0	0	0	0	0	0	0	0	0	0	0	0	0	0	0	0	0
11563430	000-1-5741		47.5	1		156	318	7	367	3361	34.3568	117.515		0																0
11563449	000-1-1297	1	39	0		156	393	7	90		22.1589	113.561	1	0			2020-01-22													1	0	0	0	0	0	0	0	0	0	0	0	0	0	0	0	0	0	0	0
11563490	002-8479	1	27	0		156	645	7	327	3017	35.196	109.031		0	2		2020-01-28	2020-02-03					6		95	3	0			0
11563526	000-1-413	0	34	0		156	257	7	158	1181	25.3587	110.515	1	0			2020-01-19	2020-01-22					3							1	0	0	0	0	0	0	0	0	0	0	0	0	0	0	0	0	0	0	0
11563617	000-1-1298	1	21	0		156	393	7	90		22.1589	113.561	1	0			2020-01-25													1	0	0	0	0	0	0	0	0	0	0	0	0	0	0	0	0	0	0	0
11563620	000-1-8329		39	0		156	265	7	408	3479	28.1714	107.085	0	0				2020-02-06												0
11563658	002-7073	1	35	0		156	645	7	72	1716	34.2725	108.896	0	0	2		2020-02-02													0
11563682	002-9316	1	64	0		156	265	7	89	2790	27.9136	106.937		0	2															0
11563685	000-1-4915	1	70	0		156	779	7	90	780	25.7304	100.037	1	0				2020-01-26												0
11563696	002-2782	1	3	0		156	645	7	369	3367	36.4422	109.316	0	0	2		2020-01-27	2020-01-27					0							0
11563703	000-2-135		54.5	1		156	290	7	345	3309	30.6251	114.342		0																0
11563709	002-9302	1	4	0		156	265	7	159	1183	26.8431	106.706	0	0	2										95	3	0			0
11563718	002-9300	0	87	0		156	265	7	331	3023	27.9737	108.541		0	2			2020-02-03							95	3	0			0
11563780	002-1683	0	28	0		156	40	7	186	1363	32.7574	116.734	1	0	2		2020-01-22	2020-01-25					3							1	0	0	0	0	0	0	0	0	0	0	0	0	0	0	0	0	0	0	0
11563781	000-2-61	0	66	0		156	290	7	345	3309	30.6251	114.342		0		2020-01-16	2020-01-10	2020-01-16	2020-01-20			10	6		19	1	1	4		1	0	0	0	0	0	0	0	0	0	0	0	0	0	0	0	0	0	0	0
11563821	000-1-214	1	39	0		156	265	7	90		26.8294	106.878	1	0											95	3	0			0
11563844	002-6138	0	43	0		156	701	7	322	2987	39.2971	117.333	1	0	2		2020-01-27	2020-01-27					0							1	0	0	0	0	0	0	0	0	0	0	0	0	0	0	0	0	0	0	0
11563885	000-1-423	0	33	0		156	257	7	171	1262	24.6457	107.841	0	0			2020-01-19	2020-01-21					2							1	0	0	0	0	0	0	0	0	0	0	0	0	0	0	0	0	0	0	0
11563950	000-1-13170	0	29	0		156	322	7	60	1120	43.7835	124.673		0																0
11563961	000-1-5487		47.5	1		156	318	7	256	2060	31.93	118.842		0																0
11563975	002-2454	1	22	0		156	40	7	172	1272	31.7944	117.343	0	0	2		2020-01-25	2020-01-27					2							0
11563998	002-322	1		0		156	647	7	90		31.2045	121.455		0	2															0
11564038	000-1-5876	1	32	0		156	701	7	322	2987	39.2971	117.333		0			2020-02-01	2020-02-01					0							0
11564104	002-278	0	29	0		156	487	7	379	3393	38.2349	106.35		0	2		2020-01-19	2020-01-19					0							0
11564105	000-1-733	0	41	0		156	40	7	2	3016	30.969	116.942		0																0
11564128	000-1-199	0	65	0		156	645	7	351	3325	34.1073	108.787		0			2020-02-03	2020-02-03					0		95	3	0			0
11564160	000-1-6122	1	45	0		156	645	7	72	3379	34.2067	108.942	0	0			2020-01-31	2020-02-02					2							0
11564178	000-2-184		57	1		156	290	7	345	3309	30.6251	114.342		0																0
[truncated: 17,179 more rows]
[truncated: 192 more columns]
