# Supplementary material for: An Information-Theoretic Method for Identifying Effective Treatments and Policies at the Beginning of a Pandemic
Source: Entropy (Basel). 2024 Nov 26;26(12):1021. doi: 10.3390/e26121021 (PMC11727047; doi:10.3390/e26121021)
Supplement: Supplementary file 1 [file entropy-26-01021-s001.zip › S3 File.xlsx]

## Sheet: Sheet1
new_id	id	nsex	nage	ageavg	agecode	ncountry	nprov	ncounty	ncity	nll_geo	lat	logt	lwuhan	marketb	tvhis	travd	os_day	ha_day	die_day	dis_day	day_un	otdeath	otadmit	otdis	noutcome	newoutcome	died	atdeath	atdis	symcode	nsym_1	nsym_2	nsym_3	nsym_4	nsym_5	nsym_6	nsym_7	nsym_8	nsym_9	nsym_10	nsym_11	nsym_12	nsym_13	nsym_14	nsym_15	nsym_16	nsym_17	nsym_18	nsym_19
1012101	001-139	1	54	0		12	410	7	90	1898	35.4	0.133333		0	1			2020-03-05							10	2	0			0
1012221	001-181	0	42	0		12	84	7	90	262	36.75	5.06667		0	1										3	1	1			0
1012225	001-220	0	85	0		12	343	7	90	1561	35.4167	7.13333		0	1										3	1	1			0
1012468	001-134	0	62	0		12	91	7	90	328	36.4923	2.91971		0	1			2020-03-05							3	1	1			0
1012470	001-138	1	78	0		12	410	7	90	1898	35.4	0.133333		0	1			2020-03-05							10	2	0			0
1012536	001-158	1	84	0		12	91	7	90	328	36.4923	2.91971		0	1										3	1	1			0
10121012	001-179	1	77	0		12	708	7	90	3006	36.7167	4.05		0	1										3	1	1			0
103620	000-1-124	1	54	0		36	583	7	90	396	-27.4678	153.028		0											20	2	0			0
103621	002-6731	0	37	0		36	583	7	90	1118	-28.0167	153.4	1	0	2					2020-02-25					20	2	0			0
103634	002-6730	1	37	0		36	583	7	90	1118	-28.0167	153.4		0	2					2020-02-25					20	2	0			0
103638	002-13016	1	54	0		36	583	7	90	396	-27.4678	153.028		0	2										20	2	0			0
103659	000-1-125	1	57	0		36	583	7	90	317	-26.7431	153.119		0											20	2	0			0
103695	000-1-72	1	37	0		36	583	7	90	1118	-28.0167	153.4		0						2020-02-25					20	2	0			0
1036114	000-1-46	0	44	0		36	583	7	90	1118	-28.0167	153.4	1	0						2020-02-25					20	2	0			0
1036155	000-1-69	0	8	0		36	583	7	90	1118	-28.0167	153.4	1	0						2020-02-19					20	2	0			0
1036259	000-1-170	1	24	0		36	668	7	90	28	-34.9289	138.601		0				2020-02-20		2020-03-03					21	2	0		12	0
1036260	002-5232	0	60	0		36	668	7	90	28	-34.9289	138.601	1	0	2					2020-02-14					21	2	0			0
1036315	000-1-121	1	55	0		36	583	7	90	396	-27.4678	153.028		0											20	2	0			0
1036344	000-1-13	1	95	0		36	480	7	90	1843	-33.7772	151.124		0					2020-03-03						18	1	1			0
1036422	000-1-149	0	60	0		36	668	7	90	28	-34.9289	138.601	1	0						2020-02-14					21	2	0			0
1036423	000-1-49	1	42	0		36	583	7	90	1118	-28.0167	153.4	1	0						2020-02-25					20	2	0			0
1036448	002-12838	1	95	0		36	480	7	90	1843	-33.7772	151.124		0	2				2020-03-03						18	1	1			0
1036449	002-5233	1	60	0		36	668	7	90	28	-34.9289	138.601	1	0	2					2020-02-14					21	2	0			0
1036465	002-13017	1	57	0		36	583	7	90	317	-26.7431	153.119		0	2										20	2	0			0
1036480	002-3384	1	42	0		36	583	7	90	1118	-28.0167	153.4	1	0	2					2020-02-25					20	2	0			0
1036488	002-12051	1	24	0		36	668	7	90	28	-34.9289	138.601		0	2			2020-02-20		2020-03-03					21	2	0		12	0
1036498	000-1-150	1	60	0		36	668	7	90	28	-34.9289	138.601	1	0						2020-02-14					21	2	0			0
1036508	000-1-73	0	37	0		36	583	7	90	1118	-28.0167	153.4	1	0						2020-02-25					20	2	0			0
1036517	002-6295	0	8	0		36	583	7	90	1118	-28.0167	153.4	1	0	2					2020-02-19					20	2	0			0
1036538	002-12486	1	55	0		36	583	7	90	396	-27.4678	153.028		0	2										20	2	0			0
1036543	002-2451	0	44	0		36	583	7	90	1118	-28.0167	153.4	1	0	2					2020-02-25					20	2	0			0
107619	004-11845	0	61	0		76	631	7	90	2693	-23.5714	-46.6283	0	1	1		2020-02-24	2020-02-25					1		21	2	0			1	0	0	0	0	0	0	0	0	0	0	0	0	0	0	0	0	0	0	0
10761415	004-11846	0	32	0		76	631	7	90	2693	-23.5714	-46.6283	0	1	1		2020-02-27	2020-02-28					1		21	2	0			1	0	0	0	0	0	0	0	0	0	0	0	0	0	0	0	0	0	0	0
10762052	000-1-41016	0	32	0		76	631	7	90	2693	-23.5714	-46.6283	0	1			2020-02-27	2020-02-28					1		21	2	0			1	0	0	0	0	0	0	0	0	0	0	0	0	0	0	0	0	0	0	0
10762844	000-1-41015	0	61	0		76	631	7	90	2693	-23.5714	-46.6283	0	1			2020-02-24	2020-02-25					1		21	2	0			1	0	0	0	0	0	0	0	0	0	0	0	0	0	0	0	0	0	0	0
1124479	005-47764	1	24.5	1		124	531	7	90	1774	42.9836	-81.2497		0	1		2020-01-24	2020-01-24		2020-02-19			0	26	90	2	0		26	0
1124593	005-29032	0	54.5	1		124	531	7	90	3032	43.7253	-79.387	0	1	1		2020-01-22	2020-01-23		2020-01-31			1	9	21	2	0		8	0
1124848	000-1-14	0	84.5	1		124	104	7	90	3114	49.25	-123.1		0					2020-03-08						18	1	1			0
11241337	005-277	0	84.5	1		124	104	7	90	3114	49.25	-123.1		0	1				2020-03-08						18	1	1			0
11241456	000-1-178	1	24.5	1		124	531	7	90	1774	42.9836	-81.2497		0			2020-01-24	2020-01-24		2020-02-19			0	26	90	2	0		26	0
11241554	000-1-139	0	54.5	1		124	531	7	90	3032	43.7253	-79.387	0	1			2020-01-22	2020-01-23		2020-01-31			1	9	21	2	0		8	0
1156362	000-2-73	1	80	0		156	290	7	345	3309	30.6251	114.342	1	0		2020-01-18	2020-01-11	2020-01-18	2020-01-22			11	7		19	1	1	4		1	0	0	0	0	0	0	0	0	0	0	0	0	0	0	0	0	0	0	0
1156699	000-1-163	1	1	0		156	232	395	48	1369	35.202	106.599		0			2020-01-30	2020-02-07		2020-02-17			8	18	21	2	0		10	1	0	0	0	0	0	0	0	0	0	1	0	0	0	0	0	0	0	0	0
11561506	000-2-225	0	65	0		156	290	7	345	3309	30.6251	114.342	1	0		2020-01-16	2020-01-12	2020-01-16	2020-01-23			11	4		19	1	1	7		1	0	0	0	0	0	0	0	0	0	0	0	0	0	0	0	0	0	0	0
11561577	000-2-228	1	67	0		156	290	7	345	3309	30.6251	114.342	1	0		2020-01-12	2020-01-05	2020-01-12	2020-01-23			18	7		19	1	1	11		1	0	0	0	0	0	0	0	0	0	0	0	0	0	0	0	0	0	0	0
11563781	000-2-61	0	66	0		156	290	7	345	3309	30.6251	114.342		0		2020-01-16	2020-01-10	2020-01-16	2020-01-20			10	6		19	1	1	4		1	0	0	0	0	0	0	0	0	0	0	0	0	0	0	0	0	0	0	0
11564561	000-1-140	0	42	0		156	580	7	361	3346	36.8261	101.444	1	0				2020-01-24		2020-02-05					21	2	0		12	0
11564889	000-1-17	1	79	0		156	268	7	90		19.1987	109.746	1	0		2020-01-26		2020-01-26	2020-01-27						18	1	1	1		0
11565389	002-5481	1	20	0		156	232	499	40	1766	34.108	105.056	0	0	2		2020-01-26	2020-01-26					0		21	2	0			0
11565678	000-1-129	1	44	0		156	159	901	90	3315	31.1177	109.896		1			2020-01-15	2020-01-15		2020-01-29			0	14	21	2	0		14	1	0	0	0	0	0	0	0	0	0	0	0	0	0	0	0	0	0	0	0
11566525	000-2-229	1	82	0		156	290	7	345	3309	30.6251	114.342	1	0		2020-01-17	2020-01-10	2020-01-17	2020-01-23			13	7		19	1	1	6		1	0	0	0	0	0	0	0	1	0	0	0	0	0	0	0	0	0	0	0
11566844	000-2-221	1	66	0		156	290	7	345	3309	30.6251	114.342	1	0		2020-01-19	2020-01-09	2020-01-19	2020-01-21			12	10		19	1	1	2		1	0	0	0	0	0	0	0	1	0	0	0	0	0	0	0	0	0	0	0
11567795	002-392	0	46	0		156	788	7	342	3237	27.9054	120.44	1	0	2		2020-01-04	2020-01-17					13		21	2	0			1	0	0	0	0	0	0	0	0	0	0	0	0	0	0	0	0	0	0	0
11567856	000-1-22	0	39	0		156	288	7	90	1336	22.3807	114.132	1	1			2020-01-21	2020-01-21					0		19	1	1			1	0	0	0	0	0	0	0	0	0	0	0	0	0	0	0	0	0	0	0
11568477	000-2-72	0	65	0		156	290	7	345	3309	30.6251	114.342	1	0		2020-01-11	2020-01-05	2020-01-11	2020-01-21			16	6		19	1	1	10		1	0	0	0	0	0	0	0	0	0	0	0	0	0	0	0	0	0	0	0
11569094	000-2-223	0	66	0		156	290	7	345	3309	30.6251	114.342	1	0		2020-01-11	2020-01-11	2020-01-11	2020-01-21			10	0		19	1	1	10		1	0	0	0	0	0	0	0	0	0	0	0	0	0	0	0	0	0	0	0
11569986	002-9038	1	1	0		156	232	395	48	1369	35.202	106.599		0	2		2020-01-30	2020-02-07		2020-02-17			8	18	21	2	0		10	1	0	0	0	0	0	0	0	0	0	1	0	0	0	0	0	0	0	0	0
115600000	000-2-77	0	84	0		156	290	7	345	3309	30.6251	114.342	1	0		2020-01-09	2020-01-06	2020-01-09	2020-01-22			16	3		19	1	1	13		1	0	0	0	0	0	0	0	0	0	0	0	0	0	0	0	0	0	0	0
115600000	000-1-132	0	27	0		156	580	7	361	3346	36.8261	101.444		0				2020-01-23		2020-02-12					21	2	0		20	0
115600000	000-2-76	1	70	0		156	290	7	345	3309	30.6251	114.342	1	0		2020-01-13		2020-01-13	2020-01-21						19	1	1	8		1	0	0	0	0	0	0	0	0	0	0	0	0	0	0	0	0	0	0	0
115600000	002-212	0	39	0		156	288	7	90	1336	22.3807	114.132	1	1	2		2020-01-21	2020-01-21					0		19	1	1			1	0	0	0	0	0	0	0	0	0	0	0	0	0	0	0	0	0	0	0
115600000	002-12839	1	79	0		156	268	7	90		19.1987	109.746	1	0	2	2020-01-26		2020-01-26	2020-01-27						18	1	1	1		0
115600000	000-2-62	1	48	0		156	290	7	345	3309	30.6251	114.342	1	0		2020-12-10	2019-12-10	2019-12-10	2020-01-20			41	0		19	1	1	41		1	0	0	0	0	0	0	0	0	0	0	0	0	0	0	0	0	0	0	0
115600000	002-5043	0	43	0		156	580	7	361	3346	36.8261	101.444		0	2			2020-01-26		2020-02-10					21	2	0		15	0
115600000	000-2-235	0	81	0		156	290	7	345	3309	30.6251	114.342	1	0		2020-01-13	2020-01-10	2020-01-13	2020-01-21			11	3		19	1	1	8		1	0	0	0	0	0	0	0	0	0	0	0	0	0	0	0	0	0	0	0
115600000	000-2-217	0	72	0		156	290	7	345	3309	30.6251	114.342	1	0		2020-01-18	2020-01-11	2020-01-18	2020-01-23			12	7		19	1	1	5		1	0	0	0	0	0	0	0	0	0	0	0	0	0	0	0	0	0	0	0
115600000	000-2-220	0	87	0		156	290	7	345	3309	30.6251	114.342	1	0		2020-01-19	2020-01-12	2020-01-19	2020-01-23			11	7		19	1	1	4		1	0	0	0	0	0	0	0	0	0	1	0	0	0	0	0	0	0	0	0
115600000	000-2-226	0	67	0		156	290	7	345	3309	30.6251	114.342	1	0		2020-01-15	2020-01-10	2020-01-15	2020-01-24			14	5		19	1	1	9		1	0	0	0	0	0	0	0	0	0	0	0	0	0	0	0	0	0	0	0
115600000	000-2-231	1	69	0		156	290	7	345	3309	30.6251	114.342	1	0		2020-01-14		2020-01-14	2020-01-22						19	1	1	8		1	0	0	0	0	0	0	0	0	0	0	0	0	0	0	0	0	0	0	0
115600000	000-2-69	0	66	0		156	290	7	345	3309	30.6251	114.342	1	0		2020-12-31	2019-12-22	2019-12-31	2020-01-21			30	9		19	1	1	21		1	0	0	0	0	0	0	0	0	0	0	0	0	0	0	0	0	0	0	0
115600000	000-2-233	0	73	0		156	290	7	345	3309	30.6251	114.342	1	0		2020-01-05	2019-12-29	2020-01-05	2020-01-22			24	7		19	1	1	17		1	0	0	0	0	0	0	0	0	0	0	0	0	0	0	0	0	0	0	0
115600000	000-2-232	0	36	0		156	290	7	345	3309	30.6251	114.342	1	0		2020-01-09	2020-01-06	2020-01-09	2020-01-23			17	3		19	1	1	14		1	0	0	0	0	0	0	0	0	0	0	0	0	0	0	0	0	0	0	0
115600000	000-2-219	0	55	0		156	290	7	345	3309	30.6251	114.342	1	0		2020-01-19	2020-01-08	2020-01-19	2020-01-24			16	11		19	1	1	5		1	0	0	0	0	0	0	0	0	0	0	0	0	0	0	0	0	0	0	0
115600000	000-2-234	1	70	0		156	290	7	345	3309	30.6251	114.342	1	0		2020-01-21	2020-01-18	2020-01-21	2020-01-23			5	3		19	1	1	2		1	0	0	0	0	0	0	0	0	0	0	0	0	0	0	0	0	0	0	0
115600000	000-2-75	0	86	0		156	290	7	345	3309	30.6251	114.342	1	0		2020-01-09	2020-01-02	2020-01-09	2020-01-21			19	7		19	1	1	12		1	0	0	0	0	0	0	0	0	0	0	0	0	0	0	0	0	0	0	0
115600000	002-1257	0	42	0		156	580	7	361	3346	36.8261	101.444	1	0	2			2020-01-24		2020-02-05					21	2	0		12	0
115600000	000-2-33	0	32	0		156	290	7	345	3309	30.6251	114.342	1	0				2019-12-27		2020-01-16					21	2	0		20	0
115600000	000-2-218	0	79	0		156	290	7	345	3309	30.6251	114.342	1	0		2020-01-17	2020-01-11	2020-01-17	2020-01-24			13	6		19	1	1	7		1	0	0	0	0	0	0	0	0	1	0	0	0	0	0	0	0	0	0	0
115600000	000-1-141	1	38	0		156	580	7	361	3346	36.8261	101.444	1	0				2020-01-24		2020-02-05					21	2	0		12	0
115600000	002-12050	1	33	0		156	232	921	34	3407	36.6035	103.267		0	2			2020-01-23		2020-02-02					21	2	0		10	0
115600000	000-1-152	1	94	0		156	232	7	63	1851	34.415	106.145	0	1				2020-01-30		2020-02-14					21	2	0		15	0
115600000	002-188	0	29	0		156	257	7	146	989	21.884	107.997	0	0	2		2020-01-23	2020-01-23		2020-01-28			0	5	20	2	0		5	1	0	0	0	0	0	0	0	0	0	0	0	0	0	0	0	0	0	0	0
115600000	000-2-227	0	58	0		156	290	7	345	3309	30.6251	114.342	1	0		2020-01-01	2019-12-22	2020-01-01	2020-01-23			32	10		19	1	1	22		1	0	0	0	0	0	0	0	0	0	0	0	0	0	0	0	0	0	0	0
115600000	000-2-71	1	82	0		156	290	7	345	3309	30.6251	114.342	1	0		2020-01-06	2020-01-03	2020-01-06	2020-01-22			19	3		19	1	1	16		1	0	0	0	0	0	0	0	1	0	0	0	0	0	0	0	0	0	0	0
115600000	002-1258	1	38	0		156	580	7	361	3346	36.8261	101.444	1	0	2			2020-01-24		2020-02-05					21	2	0		12	0
115600000	000-2-68	0	82	0		156	290	7	345	3309	30.6251	114.342	1	0		2020-01-14	2020-01-09	2020-01-14	2020-01-21			12	5		19	1	1	7		1	0	0	0	0	0	0	0	0	0	0	0	0	0	0	0	0	0	0	0
115600000	000-1-142	0	7	0		156	580	7	361	3346	36.8261	101.444	1	0				2020-01-24		2020-02-05					21	2	0		12	0
115600000	002-368	1	39	0		156	779	7	90	3353	21.9314	100.948		0	2		2020-01-18	2020-01-22		2020-02-03			4	16	21	2	0		12	1	0	0	0	0	0	0	0	0	0	0	0	0	0	0	0	0	0	0	0
115600000	000-1-4	1	73	0		156	232	7	34	3339	36.1297	103.519	0	1		2020-01-31	2020-01-28	2020-01-31	2020-02-09			12	3		18	1	1	9		1	0	0	0	0	0	0	0	0	0	0	0	0	0	0	0	0	0	0	0
115600000	000-2-65	0	69	0		156	290	7	345	3309	30.6251	114.342	1	0		2020-01-03	2019-12-30	2020-01-03	2020-01-15			16	4		19	1	1	12		1	0	0	0	0	0	0	0	0	0	0	0	0	0	0	0	0	0	0	0
115600000	000-2-64	0	61	0		156	290	7	345	3309	30.6251	114.342	1	0		2020-12-27	2019-12-20	2019-12-27	2020-01-09			20	7		19	1	1	13		0
115600000	000-2-67	0	75	0		156	290	7	345	3309	30.6251	114.342	1	0		2020-01-11	2020-01-06	2020-01-11	2020-01-20			14	5		19	1	1	9		1	0	0	0	0	0	0	0	0	0	0	0	0	0	0	0	0	0	0	0
115600000	000-2-34	1	49	0		156	290	7	345	3309	30.6251	114.342	1	1			2019-12-23	2019-12-27		2020-01-16			4	24	21	2	0		20	1	0	0	0	0	0	0	0	1	0	0	0	0	0	0	0	0	0	0	0
115600000	000-1-3	1	82	0		156	232	7	34	617	36.0781	103.876		0		2020-01-25		2020-01-25	2020-02-06						18	1	1	12		0
115600000	000-2-63	0	89	0		156	290	7	345	3309	30.6251	114.342	1	0		2020-01-18	2020-01-13	2020-01-18	2020-01-19			6	5		19	1	1	1		1	0	0	0	0	0	0	0	0	0	0	0	0	0	0	0	0	0	0	0
115600000	002-64	1	44	0		156	159	901	90	3315	31.1177	109.896		0	2		2020-01-15	2020-01-15		2020-01-29			0	14	21	2	0		14	1	0	0	0	0	0	0	0	0	0	0	0	0	0	0	0	0	0	0	0
115600000	000-1-169	1	33	0		156	232	921	34	3407	36.6035	103.267		0				2020-01-23		2020-02-02					21	2	0		10	0
115600000	000-2-230	1	85	0		156	290	7	345	3309	30.6251	114.342		0					2020-01-21						19	1	1			0
115600000	000-2-548	1	65	0		156	290	925	79	3416	31.173	111.573	0	0		2020-01-13		2020-01-13	2020-01-23						19	1	1	10		1	0	0	0	0	0	0	0	0	0	0	0	0	0	0	0	0	0	0	0
115600000	002-5486	1	94	0		156	232	7	63	1851	34.415	106.145	0	0	2			2020-01-30		2020-02-14					21	2	0		15	0
115600000	000-2-224	0	78	0		156	290	7	345	3309	30.6251	114.342	1	0		2020-01-23	2020-01-13	2020-01-23	2020-01-24			11	10		19	1	1	1		1	0	0	0	0	0	0	0	0	0	0	0	0	0	0	0	0	0	0	0
115600000	002-1259	0	7	0		156	580	7	361	3346	36.8261	101.444	1	0	2			2020-01-24		2020-02-05					21	2	0		12	0
115600000	000-1-151	1	20	0		156	232	499	40	1766	34.108	105.056	0	1			2020-01-26	2020-01-26					0		21	2	0			0
115600000	000-2-222	0	58	0		156	290	7	345	3309	30.6251	114.342	1	0		2020-01-18	2020-01-03	2020-01-18	2020-01-24			21	15		19	1	1	6		1	0	0	0	0	0	0	0	1	1	0	0	0	0	0	0	0	0	0	0
115600000	000-2-66	0	89	0		156	290	7	345	3309	30.6251	114.342	1	0		2020-01-05	2020-01-05	2020-01-05	2020-01-18			13	0		19	1	1	13		1	0	0	0	0	0	0	0	0	0	0	0	0	0	0	0	0	0	0	0
115600000	000-1-148	0	43	0		156	580	7	361	3346	36.8261	101.444		0				2020-01-26		2020-02-10					21	2	0		15	0
115600000	000-2-70	0	81	0		156	290	7	345	3309	30.6251	114.342	1	0		2020-01-18	2020-01-15	2020-01-18	2020-01-22			7	3		19	1	1	4		1	0	0	0	0	0	0	0	0	0	0	0	0	0	0	0	0	0	0	0
115600000	000-2-60	1	51.5	1		156	290	7	345	3309	30.6251	114.342		0			2019-12-10	2019-12-31					21		19	1	1			1	0	0	0	0	0	0	0	0	0	0	0	0	0	0	1	0	0	0	0
115600000	000-1-130	1	39	0		156	779	7	90	3353	21.9314	100.948		0			2020-01-18	2020-01-22		2020-02-03			4	16	21	2	0		12	1	0	0	0	0	0	0	0	0	0	0	0	0	0	0	0	0	0	0	0
115600000	000-1-41	0	29	0		156	257	7	146	989	21.884	107.997	0	0			2020-01-23	2020-01-23		2020-01-28			0	5	20	2	0		5	1	0	0	0	0	0	0	0	0	0	0	0	0	0	0	0	0	0	0	0
115600000	002-1623	1	82	0		156	232	7	34	617	36.0781	103.876		0	2	2020-01-25		2020-01-25	2020-02-06						18	1	1	12		0
115600000	002-782	0	27	0		156	580	7	361	3346	36.8261	101.444		0	2			2020-01-23		2020-02-12					21	2	0		20	0
115600000	000-1-131	0	46	0		156	788	7	342	3237	27.9054	120.44	1	0			2020-01-04	2020-01-17					13		21	2	0			1	0	0	0	0	0	0	0	0	0	0	0	0	0	0	0	0	0	0	0
115600000	002-5477	1	73	0		156	232	7	34	3339	36.1297	103.519	0	0	2	2020-01-31	2020-01-28	2020-01-31	2020-02-09			12	3		18	1	1	9		1	0	0	0	0	0	0	0	0	0	0	0	0	0	0	0	0	0	0	0
115600000	000-2-216	1	76	0		156	290	7	345	3309	30.6251	114.342	1	0		2020-01-05	2020-01-18	2020-01-05	2020-01-24		1	6	-13		19	1	1	19		1	0	0	0	0	0	0	0	0	0	0	0	0	0	0	0	0	0	0	0
115600000	000-2-215	0	70	0		156	290	7	345	3309	30.6251	114.342	1	0		2020-01-19	2020-01-15	2020-01-19	2020-01-23			8	4		19	1	1	4		1	0	0	0	0	0	0	0	0	0	0	0	0	0	0	0	0	0	0	0
123123	001-4585	0	56	0		231	8	7	90	25	9.03	38.74		0	1				2020-04-05						17	1	1			0
12506321	000-1-173	1	30	0		250	296	7	90	2276	48.8567	2.34233	1	0			2020-01-23	2020-01-24		2020-02-12			1	20	7	2	0		19	1	0	0	0	0	0	0	0	0	0	0	0	0	0	0	0	0	0	0	0
12507065	000-1-174	0	31	0		250	296	7	90	2276	48.8567	2.34233	1	0			2020-01-19	2020-01-24		2020-02-12			5	24	7	2	0		19	1	0	0	0	0	1	0	0	0	0	0	0	0	0	0	0	0	0	0	0
12507365	000-1-15	0	60	0		250	296	7	90	2276	48.8567	2.34233		0					2020-02-26						18	1	1			0
12507564	000-1-40	0	92	0		250	105	7	90	2028	47.8469	-2.81206		0					2020-03-03						19	1	1			0
12509273	000-1-16	0	84.5	1		250	296	7	90	2276	48.8567	2.34233		0					2020-02-15						18	1	1			0
12509712	000-1-171	0	9	0		250	58	7	90	1152	45.4584	4.01541	0	0				2020-02-07		2020-02-18					21	2	0		11	0
12761571	000-1-144	0	33	0		276	79	7	90	2866	47.9972	11.3406	0	1			2020-01-24			2020-01-27				3	21	2	0			1	0	0	0	0	0	0	0	0	0	0	0	0	0	0	0	0	0	0	0
13281	000-1-18	1	52	0		328		7	90	912	6.75002	-58.0771		0					2020-03-11						18	1	1			1	0	0	0	0	0	0	0	0	0	0	0	0	0	0	0	0	0	0	0
13283	004-11143	1	52	0		328		7	90	912	6.75002	-58.0771		0	2				2020-03-11						18	1	1			1	0	0	0	0	0	0	0	0	0	0	0	0	0	0	0	0	0	0	0
138100000	000-1-10	0	78	0		380	748	7	90	3159	45.2977	11.6584		0					2020-02-22						18	1	1			0
138100000	000-1-9	1	77	0		380	380	7	90	691	45.1611	9.70143		0					2020-02-22						18	1	1			0
1380000000	000-1-11	1	68	0		380	380	7	90	743	45.2209	9.99437		0					2020-02-23						18	1	1			0
1380000000	000-1-80	0	29	0		380	205	7	90	1823	44.9597	10.6892	0	0						2020-02-22					20	2	0			1	0	0	0	0	1	0	0	0	0	0	0	0	0	0	0	0	0	0	0
1410153	002-12485	1	22	0		410	317	7	90		33.3846	126.555		0	2					2020-03-07					20	2	0			0
14101003	000-1-74	1	20	0		410	266	7	90		35.1344	126.855		0			2020-01-27	2020-01-27		2020-02-20			0	24	20	2	0		24	0
14101712	002-11751	0	36	0		410	498	7	90	623	36.5874	127.476		0	2					2020-03-07					20	2	0			0
14101812	002-8023	1	20	0		410	266	7	90		35.1344	126.855		0	2		2020-01-27	2020-01-27		2020-02-20			0	24	20	2	0		24	0
14102120	000-1-184	0	46	0		410	674	7	90		34.8693	126.902		0						2020-02-15					92	2	0			0
14102176	002-6278	1	42	0		410		7	90	650	35.1421	126.922		0	2		2020-01-25	2020-01-27		2020-02-20			2	26	20	2	0		24	1	0	0	0	0	0	0	0	0	0	0	0	0	0	0	0	0	0	0	0
14103241	000-1-42	0	55	0		410		7	90	1107	37.5581	126.791		0			2020-01-10	2020-01-23		2020-02-05			13	26	20	2	0		13	1	0	0	0	0	0	0	0	0	0	0	0	0	0	0	0	0	0	0	0
14103657	000-1-112	0	36	0		410	498	7	90	623	36.5874	127.476		0						2020-03-07					20	2	0			0
14103798	000-1-63	1	42	0		410		7	90	650	35.1421	126.922		0			2020-01-25	2020-01-27		2020-02-20			2	26	20	2	0		24	1	0	0	0	0	0	0	0	0	0	0	0	0	0	0	0	0	0	0	0
14104046	002-11847	0	46	0		410	674	7	90		34.8693	126.902		0	2					2020-02-15					92	2	0			0
14104569	002-821	0	55	0		410		7	90	1107	37.5581	126.791		0	2		2020-01-10	2020-01-23		2020-02-05			13	26	20	2	0		13	1	0	0	0	0	0	0	0	0	0	0	0	0	0	0	0	0	0	0	0
14105373	000-1-120	1	22	0		410	317	7	90		33.3846	126.555		0						2020-03-07					20	2	0			0
145810	000-1-146	1	4	0		458		7	90		3.79753	109.707		0						2020-02-09					21	2	0			0
145817	002-6275	0	63	0		458	771	7	90	1595	3.139	101.687		0	2					2020-02-09					21	2	0			0
145818	002-845	0	40	0		458	323	7	90		2.05061	103.39	1	0	2					2020-02-08					21	2	0			1	0	0	0	0	0	0	0	0	0	0	0	0	0	0	0	0	0	0	0
145823	000-1-137	0	40	0		458	323	7	90		2.05061	103.39	1	0						2020-02-08					21	2	0			1	0	0	0	0	0	0	0	0	0	0	0	0	0	0	0	0	0	0	0
145825	002-3016	1	4	0		458		7	90		3.79753	109.707		0	2					2020-02-09					21	2	0			0
145827	000-1-156	0	63	0		458	771	7	90	1595	3.139	101.687		0						2020-02-09					21	2	0			0
15241	000-1-135	0	32	0		524		7	90	1544	27.7172	85.324	1	0			2020-01-09	2020-01-13		2020-01-17			4	8	21	2	0		4	1	0	0	0	0	0	0	0	0	0	0	0	0	0	0	0	0	0	0	0
15242	002-812	0	32	0		524		7	90	1544	27.7172	85.324	1	0	2		2020-01-09	2020-01-13		2020-01-17			4	8	21	2	0		4	1	0	0	0	0	0	0	0	0	0	0	0	0	0	0	0	0	0	0	0
16088	002-19328	1	75	0		608	430	7	90	1855	14.55	121.03		0	2		2020-03-01			2020-03-17				16	90	2	0			0
160838	002-19339	1	79	0		608	430	7	90	2449	14.63	121.03		0	2		2020-03-01		2020-03-20			19			19	1	1			1	0	0	0	0	0	0	0	0	0	0	0	0	0	1	0	0	0	0	0
160846	002-19290	1	60	0		608	430	7	90	1869	14.5958	120.977		0	2		2020-01-21								90	2	0			0
160851	002-19895	1	67	0		608	430	7	90	2449	14.63	121.03		0	1				2020-03-26						19	1	1			1	0	0	1	0	0	0	0	0	0	0	0	0	0	0	0	0	0	0	0
160857	002-19450	0	55	0		608	430	7	90	2449	14.63	121.03		0	2		2020-03-06			2020-03-25				19	90	2	0			0
160863	002-19497	0	81	0		608	430	7	90	2631	14.6	121.03		0	2				2020-03-18						19	1	1			1	0	0	0	0	0	0	0	0	0	0	0	0	0	1	0	1	0	0	0
160875	002-20111	1	61	0		608	430	7	90	2283	14.575	121.083		0	2				2020-03-26						19	1	1			1	0	0	1	0	0	0	0	0	0	0	0	0	0	0	0	0	0	0	0
160885	002-19302	0	24	0		608	430	7	90	1855	14.55	121.03		0	2		2020-03-01	2020-03-07		2020-03-15			6	14	90	2	0		8	0
160888	002-3379	1	38	0		608	465	7	90	1869	14.5958	120.977	1	0	2		2020-01-25			2020-02-08				14	21	2	0			0
160895	002-19304	1	69	0		608	430	7	90	2631	14.6	121.03		0	2		2020-03-02			2020-03-19				17	90	2	0			0
160898	002-19309	1	51	0		608	430	7	90	2631	14.6	121.03		0	2		2020-03-04			2020-03-18				14	90	2	0			1	0	0	0	0	0	0	0	0	0	0	0	0	0	0	0	0	0	0	0
160899	002-19893	0	89	0		608	108	7	90	2623	15.0789	120.942		0	2				2020-03-20						19	1	1			1	0	0	0	0	0	0	0	1	0	0	0	0	0	1	0	0	0	0	0
1608134	002-19296	0	86	0		608	430	7	90	1888	14.65	121.1		0	2		2020-03-01		2020-03-14			13			19	1	1			1	0	0	1	0	0	0	0	0	0	0	0	0	0	1	0	0	0	0	0
1608166	002-20236	0	43	0		608	430	7	90	2273	14.47	121.02		0	2				2020-03-27						19	1	1			1	0	0	1	0	0	0	0	0	0	0	0	0	0	0	0	0	0	0	0
1608190	002-19303	0	70	0		608	430	7	90	2631	14.6	121.03		0	2		2020-02-29			2020-03-19				19	90	2	0			1	0	0	0	0	0	0	0	0	0	0	0	0	0	0	0	0	0	0	0
1608191	002-19382	0	64	0		608	76	7	90	1700	13.92	120.88		0	2		2020-03-06			2020-03-24				18	90	2	0			0
1608196	002-19564	1	72	0		608	108	7	90	1956	14.73	120.95		0	1				2020-03-19						19	1	1			1	0	0	1	0	0	0	0	0	0	0	0	0	0	1	0	0	0	0	0
1608199	002-19292	0	62	0		608	603	7	90	457	14.57	121.12		0	2	2020-03-05	2020-02-25	2020-03-05	2020-03-12			16	9		19	1	1	7		1	0	0	1	0	0	0	0	0	0	0	0	0	0	1	0	0	0	0	0
1608224	002-20051	1	83	0		608	141	7	90	2053	14.3233	120.771		0	2				2020-03-17						19	1	1			1	0	0	1	0	0	0	0	0	0	0	0	0	0	1	0	0	0	0	0
1608229	002-19376	0	67	0		608	551	7	90	2620	15.03	120.68		0	2				2020-03-11						19	1	1			1	0	0	1	0	0	0	0	0	0	0	0	0	0	1	0	0	0	0	0
1608230	002-20226	0	75	0		608	430	7	90	2449	14.63	121.03		0	2				2020-03-19						19	1	1			1	0	0	1	0	0	0	0	0	0	0	0	0	0	0	0	0	0	0	0
1608245	002-19341	0	39	0		608	430	7	90	2283	14.575	121.083		0	2				2020-03-15						19	1	1			1	0	0	1	0	0	0	0	0	0	0	0	0	0	1	0	0	0	0	0
1608261	002-20166	0	64	0		608	603	7	90		15.7043	121.098		0	1		2020-03-05			2020-03-29				24	90	2	0			0
1608276	002-19978	1	71	0		608	430	7	90	2449	14.63	121.03		0	1				2020-03-17						19	1	1			1	0	0	1	0	0	0	0	0	0	0	0	0	0	1	0	0	0	0	0
1608277	002-20170	1	79	0		608	430	7	90	2925	14.52	121.05		0	2				2020-03-21						19	1	1			1	0	1	1	0	0	1	0	0	0	0	0	0	0	1	0	0	0	0	0
1608279	002-19327	0	54	0		608	430	7	90	2283	14.575	121.083		0	2	2020-03-03	2020-02-24	2020-03-03	2020-03-13			18	8		19	1	1	10		1	0	0	1	0	0	0	0	0	0	0	0	0	0	1	0	0	0	0	0
1608287	002-19396	0	44	0		608	430	7	90	2283	14.575	121.083		0	2		2020-03-01			2020-03-21				20	90	2	0			0
1608289	002-19293	1	59	0		608	603	7	90	457	14.57	121.12		0	2		2020-02-27		2020-03-12			14			19	1	1			1	0	0	1	0	0	0	0	0	0	0	0	0	0	1	0	0	0	0	0
1608309	002-20319	0	86	0		608	430	7	90	2449	14.63	121.03		0	2				2020-03-25						19	1	1			1	0	0	0	0	0	0	0	0	0	0	0	0	0	1	0	1	0	0	0
1608359	002-20448	0	70	0		608	430	7	90	2449	14.63	121.03		0	1				2020-03-23						19	1	1			1	0	0	1	0	0	0	0	0	0	0	0	0	0	1	0	0	0	0	0
1608391	002-19318	1	28	0		608	430	7	90	2631	14.6	121.03		0	2		2020-03-01			2020-03-22				21	90	2	0			0
1608403	002-19413	0	76	0		608	603	7	90	457	14.57	121.12		0	2	2020-03-09		2020-03-09	2020-03-17						19	1	1	8		1	0	0	1	0	0	0	0	0	0	0	0	0	0	1	0	0	0	0	0
1608411	002-21077	0	60	0		608	430	7	90	2046	14.38	121.05		0	1				2020-03-26						19	1	1			1	0	0	1	0	0	0	0	0	0	0	0	0	0	0	0	0	0	0	0
1608431	002-19310	1	30	0		608	430	7	90	2631	14.6	121.03		0	2		2020-03-03			2020-03-24				21	90	2	0			1	0	0	0	0	0	0	0	0	0	0	0	0	0	0	0	0	0	0	0
1608437	002-20004	1	78	0		608	430	7	90	1855	14.55	121.03		0	1				2020-03-28						19	1	1			1	0	0	1	0	0	0	0	0	0	0	0	0	0	1	0	0	0	0	0
1608439	002-19369	0	66	0		608	430	7	90	2449	14.63	121.03		0	2		2020-03-05			2020-03-24				19	90	2	0			0
1608440	002-20026	0	57	0		608	430	7	90	1869	14.5958	120.977		0	2				2020-03-18						19	1	1			1	0	1	0	0	0	1	0	0	0	0	0	0	0	1	0	0	0	0	0
1608445	002-19436	1	61	0		608	430	7	90	1855	14.55	121.03		0	2				2020-03-27						19	1	1			1	0	0	1	0	0	0	0	0	0	0	0	0	0	1	0	0	0	0	0
1608453	002-19294	0	38	0		608	430	7	90	1855	14.55	121.03		0	2		2020-03-03			2020-03-21				18	90	2	0			0
1608465	002-19492	1	73	0		608	430	7	90	2631	14.6	121.03		0	2	2020-03-12		2020-03-12	2020-03-12						19	1	1	0		0
1608468	002-19982	1	74	0		608	430	7	90	2449	14.63	121.03		0	2				2020-03-21						19	1	1			1	0	0	0	0	0	0	0	0	0	0	0	0	0	1	0	0	0	0	0
1608471	002-19980	1	80	0		608	430	7	90	1869	14.5958	120.977		0	2				2020-03-19						19	1	1			1	0	0	0	0	0	0	0	0	0	0	0	0	0	1	0	0	0	0	0
1608484	002-19971	1	63	0		608	430	7	90	2449	14.63	121.03		0	2				2020-03-18						19	1	1			1	0	0	0	0	0	0	0	0	0	0	0	0	0	1	0	0	0	0	0
1608487	002-19297	0	57	0		608	430	7	90	2449	14.63	121.03		0	2		2020-02-20			2020-03-23				32	90	2	0			0
1608495	002-19487	0	34	0		608	430	7	90	2449	14.63	121.03		0	2				2020-03-21						19	1	1			1	0	0	1	0	0	0	0	0	0	0	0	0	0	0	0	0	0	0	0
1608508	002-20189	0	87	0		608	684	7	90	1646	6.80205	124.633		0	2				2020-03-14						19	1	1			1	0	0	1	0	0	0	0	0	0	0	0	0	0	1	0	0	0	0	0
1608530	002-19917	0	74	0		608	430	7	90	2449	14.63	121.03		0	1				2020-03-13						19	1	1			1	0	0	1	0	0	0	0	0	0	0	0	0	0	1	0	0	0	0	0
1608551	002-19922	0	65	0		608	430	7	90	2449	14.63	121.03		0	1				2020-03-21						19	1	1			1	0	0	1	0	0	0	0	0	0	0	0	0	0	1	0	0	0	0	0
1608565	002-19910	0	46	0		608	603	7	90	107	14.5842	121.176		0	2				2020-03-23						19	1	1			1	0	0	0	0	0	0	0	0	0	0	0	0	0	1	0	0	0	0	0
1608569	002-20225	0	56	0		608	551	7	90	165	15.0032	120.654		0	2				2020-03-24						19	1	1			1	0	0	1	0	0	0	0	0	0	0	0	0	0	1	0	0	0	0	0
1608580	002-20628	0	84	0		608	430	7	90	1866	14.58	121.03		0	2				2020-03-28						19	1	1			0
1608587	002-19409	0	41	0		608	689	7	90	2950	15.4802	120.598		0	2		2020-03-09			2020-03-23				14	90	2	0			0
1608601	002-5230	0	44	0		608	465	7	90	1869	14.5958	120.977	1	0	2				2020-02-01						19	1	1			1	0	0	0	0	0	0	0	0	0	0	0	0	0	0	0	0	0	0	0
1608612	002-20224	1	80	0		608	430	7	90	2273	14.47	121.02		0	2				2020-03-22						19	1	1			1	0	0	1	0	0	0	0	0	0	0	0	0	0	1	0	0	0	0	0
1608629	002-19374	1	76	0		608	430	7	90	2449	14.63	121.03		0	2		2020-02-25			2020-03-22				26	90	2	0			0
1608634	002-20387	0	74	0		608	430	7	90	2449	14.63	121.03		0	2				2020-03-29						19	1	1			1	0	0	0	0	0	0	0	0	0	0	0	0	0	1	0	0	0	0	0
1608644	002-19353	0	25	0		608	430	7	90	2283	14.575	121.083		0	2		2020-03-07			2020-03-25				18	90	2	0			0
1608652	002-20210	0	77	0		608	430	7	90	1869	14.5958	120.977		0	2				2020-03-29						19	1	1			1	0	0	0	0	0	0	0	0	0	0	0	0	0	1	0	0	0	0	0
1608671	002-19322	1	67	0		608	430	7	90	1855	14.55	121.03		0	2	2020-03-05	2020-02-29	2020-03-05	2020-03-11			11	5		19	1	1	6		1	0	0	0	0	0	0	0	0	0	0	0	0	0	1	0	0	0	0	0
1608676	002-20265	0	64	0		608	430	7	90	2631	14.6	121.03		0	2				2020-03-24						19	1	1			1	0	0	0	0	0	0	0	0	0	0	0	0	0	1	0	0	0	0	0
1608689	002-19472	0	48	0		608	430	7	90	2283	14.575	121.083		0	2		2020-03-08			2020-03-28				20	90	2	0			0
1608702	002-19430	0	73	0		608	430	7	90	2449	14.63	121.03		0	2		2020-03-11			2020-03-19				8	90	2	0			0
1608709	002-19299	0	56	0		608	430	7	90	1869	14.5958	120.977		0	2	2020-03-07	2020-02-29	2020-03-07	2020-03-15			15	7		19	1	1	8		1	0	0	1	0	0	0	0	0	0	0	0	0	0	0	0	0	0	0	0
1608717	002-21036	0	45	0		608	186	7	90	801	7.07	125.6		0	1				2020-03-23						19	1	1			1	0	0	1	0	0	0	0	0	0	0	0	0	0	1	0	0	1	0	0
1608733	002-19558	0	60	0		608	430	7	90	2449	14.63	121.03		0	1		2020-03-11			2020-03-30				19	90	2	0			0
1608744	002-19566	0	73	0		608	430	7	90	2631	14.6	121.03		0	2				2020-03-16						19	1	1			1	0	0	0	0	0	0	0	0	0	0	0	0	0	1	0	0	0	0	0
1608746	002-19916	0	46	0		608	364	7	90	447	14.2721	121.124		0	2				2020-03-15						19	1	1			1	0	0	0	0	0	0	0	0	0	0	0	0	0	0	0	0	0	0	0
1608756	002-19522	0	30	0		608	430	7	90	1866	14.58	121.03		0	2		2020-03-11			2020-03-25				14	90	2	0			0
1608767	002-19526	0	76	0		608	141	7	90	166	14.4624	120.964		0	2				2020-03-14						19	1	1			1	0	0	1	0	0	0	0	0	0	0	0	0	0	1	0	0	0	0	0
1608773	002-19383	0	39	0		608	3	7	90	1861	17.43	120.7		0	2		2020-03-09			2020-03-31				22	90	2	0			0
1608805	002-19513	0	69	0		608	430	7	90	2449	14.63	121.03		0	2				2020-03-16						19	1	1			0
1608806	002-20961	0	89	0		608	430	7	90	469	14.65	120.97		0	1				2020-03-28						19	1	1			1	0	1	1	0	0	1	0	0	0	0	0	0	0	1	0	0	0	0	0
1608820	002-19399	0	41	0		608	430	7	90	1855	14.55	121.03		0	2		2020-03-09			2020-03-21				12	90	2	0			0
1608824	002-20318	0	67	0		608	430	7	90	2449	14.63	121.03		0	1				2020-03-19						19	1	1			1	0	0	0	0	0	0	0	0	0	0	0	0	0	1	0	0	0	0	0
1608827	002-19326	0	64	0		608	472	7	90	2954	9.92	123.15		0	2		2020-03-03		2020-03-15			12			19	1	1			0
1608847	002-19329	0	51	0		608	430	7	90	2283	14.575	121.083		0	2		2020-03-05			2020-03-26				21	90	2	0			0
1608860	002-19466	0	59	0		608	430	7	90	2925	14.52	121.05		0	2		2020-03-11			2020-03-29				18	90	2	0			0
1608869	002-21008	0	69	0		608	430	7	90	2449	14.63	121.03		0	2				2020-03-30						19	1	1			1	0	0	0	0	0	0	0	0	0	0	0	0	0	1	0	0	0	0	0
1608887	002-20237	0	71	0		608	430	7	90	2046	14.38	121.05		0	1				2020-03-25						19	1	1			1	0	0	1	0	0	0	0	0	0	0	0	0	0	1	0	0	0	0	0
1608888	000-1-23	0	44	0		608	465	7	90	1869	14.5958	120.977	1	0					2020-02-01						19	1	1			1	0	0	0	0	0	0	0	0	0	0	0	0	0	0	0	0	0	0	0
1608891	002-19306	1	46	0		608	430	7	90	2283	14.575	121.083		0	2		2020-03-07			2020-03-26				19	90	2	0			1	0	1	0	0	0	0	0	0	0	0	0	0	0	0	0	0	0	0	0
1608919	002-20307	0	78	0		608	430	7	90	1869	14.5958	120.977		0	2				2020-03-26						19	1	1			1	0	0	1	0	0	0	0	0	0	0	0	0	0	0	0	0	0	0	0
1608921	002-6495	1	60	0		608	143	7	115	552	10.3789	123.776		0	2		2020-01-22			2020-01-30				8	21	2	0			0
1608929	002-19565	1	72	0		608	430	7	90	2631	14.6	121.03		0	2				2020-03-25						19	1	1			1	0	0	0	0	0	0	0	0	0	0	0	0	0	1	0	0	0	0	0
1608944	002-20176	0	79	0		608	430	7	90	2046	14.38	121.05		0	2				2020-03-29						19	1	1			1	0	0	1	0	0	0	0	0	0	0	0	0	0	0	0	0	0	0	0
1608946	002-21035	0	59	0		608	186	7	90	801	7.07	125.6		0	2				2020-03-23						19	1	1			1	0	0	1	0	0	0	0	0	0	0	0	0	0	1	0	0	1	0	0
1608996	002-19289	0	44	0		608	430	7	90	1869	14.5958	120.977		0	2		2020-01-18		2020-02-01			14			19	1	1			0
1608998	002-19349	0	35	0		608	603	7	90	457	14.57	121.12		0	2		2020-03-01			2020-03-15				14	90	2	0			0
16081009	002-19417	1	21	0		608	185	7	90	2269	7.15	125.95		0	2		2020-03-03			2020-03-23				20	90	2	0			0
16081011	002-19465	0	74	0		608	430	7	90	1869	14.5958	120.977		0	2				2020-03-19						19	1	1			1	0	0	1	0	0	0	0	0	0	0	0	0	0	1	0	0	0	0	0
16081025	002-20129	0	50	0		608	430	7	90	2283	14.575	121.083		0	2				2020-03-20						19	1	1			1	0	0	1	0	0	0	0	0	0	0	0	0	0	1	0	0	0	0	0
16081034	002-20451	0	78	0		608	430	7	90	2449	14.63	121.03		0	1				2020-03-25						19	1	1			1	0	0	1	0	0	0	0	0	0	0	0	0	0	1	0	0	0	0	0
16081044	002-19291	0	48	0		608	430	7	90	2925	14.52	121.05		0	2		2020-03-03			2020-03-19				16	90	2	0			0
16081056	002-19375	0	33	0		608	430	7	90	2631	14.6	121.03		0	2		2020-03-09			2020-03-23				14	90	2	0			0
16081058	002-19401	0	35	0		608	430	7	90	469	14.65	120.97		0	2		2020-03-09			2020-03-21				12	90	2	0			0
16081061	002-20524	0	83	0		608	430	7	90	2273	14.47	121.02		0	1				2020-03-29						19	1	1			1	0	0	1	0	0	0	0	0	0	0	0	0	0	0	0	0	0	0	0
16081071	002-19313	0	34	0		608	121	7	90	1724	13.7	123.07		0	2					2020-03-17					90	2	0			1	0	1	0	0	0	0	0	0	0	0	0	0	0	0	0	0	0	0	0
16081073	002-19545	0	68	0		608	430	7	90	1866	14.58	121.03		0	2		2020-03-14			2020-03-29				15	90	2	0			0
16081077	002-19336	0	72	0		608	76	7	90	233	13.83	121		0	2		2020-03-01			2020-03-21				20	90	2	0			0
16081089	002-19899	1	60	0		608	430	7	90	2449	14.63	121.03		0	2				2020-03-21						19	1	1			1	0	0	1	0	0	0	0	0	0	0	0	0	0	1	0	0	0	0	0
16081107	002-19447	1	86	0		608	430	7	90	2631	14.6	121.03		0	2				2020-03-17						19	1	1			1	0	0	0	0	0	0	0	0	0	0	0	0	0	1	0	0	0	0	0
16081113	002-19491	1	32	0		608	430	7	90	1855	14.55	121.03		0	2		2020-03-08			2020-03-26				18	90	2	0			0
16081132	002-19915	0	57	0		608	430	7	90	469	14.65	120.97		0	1				2020-03-16						19	1	1			1	0	0	1	0	0	0	0	0	0	0	0	0	0	1	0	0	0	0	0
16081164	002-20193	0	60	0		608	430	7	90	1869	14.5958	120.977		0	2				2020-03-26						19	1	1			1	0	0	1	0	0	0	0	0	0	0	0	0	0	1	0	0	0	0	0
16081176	002-19345	1	45	0		608	430	7	90	1855	14.55	121.03		0	2		2020-03-06			2020-03-29				23	90	2	0			0
16081192	002-20489	0	71	0		608	299	7	90	1405	10.7051	122.568		0	1				2020-03-21						19	1	1			1	0	0	1	0	0	0	0	0	0	0	0	0	0	1	0	0	0	0	0
16081198	002-19301	0	46	0		608	430	7	90	1855	14.55	121.03		0	2		2020-02-25	2020-03-05		2020-03-15			9	19	90	2	0		10	1	0	0	0	0	0	0	0	0	0	0	0	0	0	0	0	0	0	0	0
16081210	002-20320	0	82	0		608	430	7	90	2449	14.63	121.03		0	2				2020-03-20						19	1	1			1	0	0	1	0	0	0	0	0	0	0	0	0	0	1	0	0	0	0	0
16081215	002-19344	0	65	0		608	108	7	90	2623	15.0789	120.942		0	2	2020-03-10		2020-03-10	2020-03-17						19	1	1	7		1	0	0	1	0	0	0	0	0	0	0	0	0	0	1	0	0	0	0	0
16081217	002-20266	0	60	0		608	430	7	90	469	14.65	120.97		0	2				2020-03-23						19	1	1			1	0	0	0	0	0	0	0	0	0	0	0	0	0	1	0	0	0	0	0
16081225	000-1-147	1	38	0		608	465	7	90	1869	14.5958	120.977	1	0			2020-01-25			2020-02-08				14	21	2	0			0
16081238	002-19990	0	62	0		608	430	7	90	1869	14.5958	120.977		0	2				2020-03-22						19	1	1			1	0	0	1	0	0	0	0	0	0	0	0	0	0	1	0	0	0	0	0
16081261	002-19300	0	34	0		608	430	7	90	2449	14.63	121.03		0	2		2020-02-28	2020-03-06		2020-03-15			7	16	90	2	0		9	1	0	0	0	0	0	0	0	0	0	0	0	0	0	0	0	0	0	0	0
16081262	002-19940	0	56	0		608	430	7	90	2631	14.6	121.03		0	1				2020-03-19						19	1	1			1	0	0	0	0	0	0	0	0	0	0	0	0	0	1	0	0	0	0	0
16081270	002-19956	0	78	0		608	430	7	90	2273	14.47	121.02		0	1				2020-03-22						19	1	1			1	0	0	1	0	0	0	0	0	0	0	0	0	0	1	0	0	0	0	0
16081272	002-19955	0	63	0		608	430	7	90	2046	14.38	121.05		0	2				2020-03-23						19	1	1			1	0	0	1	0	0	0	0	0	0	0	0	0	0	1	0	0	0	0	0
16081274	002-19315	0	69	0		608	430	7	90	1888	14.65	121.1		0	2		2020-02-29			2020-03-22				22	90	2	0			0
16081285	002-19411	0	65	0		608	430	7	90	2449	14.63	121.03		0	2				2020-03-17						19	1	1			1	0	0	1	0	0	0	0	0	0	0	0	0	0	1	0	0	0	0	0
16081295	002-19568	0	57	0		608	430	7	90	1866	14.58	121.03		0	2				2020-03-19						19	1	1			1	0	0	0	0	0	0	0	0	0	0	0	0	0	1	0	0	0	0	0
16081301	002-19502	0	71	0		608	430	7	90	2449	14.63	121.03		0	2				2020-03-24						19	1	1			1	0	0	0	0	0	0	0	0	0	0	0	0	0	1	0	0	0	0	0
16081322	002-19360	0	54	0		608	430	7	90	1869	14.5958	120.977		0	2		2020-03-06			2020-03-21				15	90	2	0			0
16081331	002-19484	0	77	0		608	603	7	90	2956	14.5692	121.132		0	2					2020-03-28					90	2	0			0
16081340	002-19324	1	88	0		608	430	7	90	2283	14.575	121.083		0	2	2020-03-06	2020-02-28	2020-03-06	2020-03-12			13	7		19	1	1	6		1	0	0	1	0	0	0	0	0	0	0	0	0	0	0	0	0	0	0	0
16081349	002-20621	1	64	0		608	430	7	90	1869	14.5958	120.977		0	2				2020-03-27						19	1	1			1	0	0	1	0	0	0	0	0	0	0	0	0	0	1	0	0	0	0	0
16081350	002-21078	0	74	0		608	430	7	90	2449	14.63	121.03		0	1				2020-03-21						19	1	1			1	0	0	1	0	0	0	0	0	0	0	0	0	0	1	0	0	0	0	0
16081383	000-1-158	1	60	0		608	143	7	115	552	10.3789	123.776		0			2020-01-22			2020-01-30				8	21	2	0			0
16081388	002-19316	1	82	0		608	430	7	90	1888	14.65	121.1		0	2		2020-03-09		2020-03-23			14			19	1	1			1	0	1	1	0	0	0	0	0	0	0	0	0	0	0	0	0	0	0	0
16081396	002-19416	0	67	0		608	430	7	90	2449	14.63	121.03		0	2				2020-03-17						19	1	1			1	0	0	1	0	0	0	0	0	0	0	0	0	0	1	0	0	0	0	0
16081407	002-19488	0	58	0		608	367	7	90	1882	8	124.3		0	2	2020-03-10		2020-03-10	2020-03-17						19	1	1	7		1	0	0	1	0	0	0	0	0	0	0	0	0	0	0	0	0	0	0	0
16081416	002-19338	0	26	0		608	430	7	90	2449	14.63	121.03		0	2		2020-02-28			2020-03-16				17	90	2	0			0
16081422	002-19938	0	56	0		608	430	7	90	2273	14.47	121.02		0	2				2020-03-17						19	1	1			1	0	0	1	0	0	0	0	0	0	0	0	0	0	1	0	0	0	0	0
16081433	002-19366	0	68	0		608	430	7	90	1855	14.55	121.03		0	2				2020-03-13						19	1	1			1	0	0	1	0	0	0	0	0	0	0	0	0	0	1	0	0	0	0	0
16081455	002-19947	0	35	0		608	430	7	90	2449	14.63	121.03		0	2		2020-03-06			2020-03-28				22	90	2	0			0
16081479	002-19307	0	38	0		608	141	7	90	1409	14.4297	120.937		0	2		2020-02-29	2020-03-07					7		90	2	0			1	0	0	0	0	0	0	0	0	0	0	0	0	0	0	0	0	0	0	0
16081486	002-19422	1	13	0		608	430	7	90	2449	14.63	121.03		0	2		2020-03-04			2020-03-16				12	90	2	0			0
16081489	002-19305	0	41	0		608	430	7	90	2283	14.575	121.083		0	2		2020-02-26			2020-03-24				27	90	2	0			1	0	0	0	0	0	0	0	0	0	0	0	0	0	0	0	0	0	0	0
16081494	002-19312	0	31	0		608	472	7	90	178	9.59066	123.121		0	2					2020-03-17					90	2	0			1	0	1	0	0	0	0	0	0	0	0	0	0	0	0	0	0	0	0	0
16081496	002-19298	0	72	0		608	430	7	90	2631	14.6	121.03		0	2		2020-03-07			2020-03-27				20	90	2	0			1	0	0	0	0	0	0	0	0	0	0	0	0	0	0	0	0	0	0	0
16081500	002-20829	0	51	0		608	430	7	90	2631	14.6	121.03		0	1				2020-03-28						19	1	1			1	0	1	1	0	0	1	0	0	0	0	0	0	0	0	0	0	0	0	0
16081501	002-19553	0	71	0		608	430	7	90	2449	14.63	121.03		0	1				2020-03-20						19	1	1			1	0	0	0	0	0	0	0	0	0	0	0	0	0	1	0	0	0	0	0
16081504	002-19943	1	80	0		608	603	7	90	2956	14.5692	121.132		0	1				2020-03-13						19	1	1			1	0	0	0	0	0	1	0	0	0	0	0	0	0	0	0	0	0	0	0
16081505	002-19288	1	38	0		608	430	7	90	1869	14.5958	120.977		0	2		2020-01-21								90	2	0			0
16081509	002-19908	0	56	0		608	430	7	90	2449	14.63	121.03		0	2				2020-03-22						19	1	1			1	0	0	0	0	0	0	0	0	0	0	0	0	0	1	0	0	0	0	0
16422	003-47023	0	20	0		642	245	7	90	2396	45.0667	23.6833	0	0	1										21	2	0			0
164210	003-52111	0	16	0		642		7	90	2999	45.7597	21.23	0	0	1										21	2	0			1	0	1	0	0	0	0	0	0	0	0	0	0	0	0	0	0	0	0	0
164211	003-52115	0	44	0		642		7	90	1383	45.7575	22.9013	0	0	1		2020-03-05	2020-03-05					0		21	2	0			1	0	0	0	0	0	0	0	0	0	0	0	0	0	0	0	0	0	0	0
164212	003-52117	1	16	0		642		7	90	1383	45.7575	22.9013	0	0	1										21	2	0			0
164213	003-47026	0	47	0		642		7	90	2999	45.7597	21.23	0	0	1										21	2	0			1	0	1	0	0	0	0	0	0	0	0	0	0	0	0	0	0	0	0	0
164215	003-52116	0	15	0		642		7	90	2999	45.7597	21.23	0	0	1										21	2	0			0
164224	003-47025	1	38	0		642		7	90	2999	45.7597	21.23		0	1		2020-02-25	2020-02-27					2		21	2	0			0
164225	003-52113	1	16	0		642		7	90	2999	45.7597	21.23	0	0	1										21	2	0			0
17023	000-1-99	1	44	0		702		7	90	2944	1.27654	103.843		0			2020-02-09	2020-02-12		2020-02-25			3	16	20	2	0		13	0
17026	000-1-115	0	41	0		702		7	90	2076	1.3221	103.847	0	0						2020-02-28					20	2	0			0
170212	000-1-126	0	24	0		702		7	90	2076	1.3221	103.847		0			2020-02-27	2020-02-27		2020-03-05			0	7	20	2	0		7	0
170214	002-4488	0	31	0		702		7	90	1515	1.33727	103.737		0	2		2020-01-28	2020-01-30		2020-02-17			2	20	20	2	0		18	0
170220	002-11382	0	57	0		702		7	90	1516	1.3411	103.704	0	0	2		2020-02-06	2020-02-12		2020-03-04			6	27	20	2	0		21	0
170222	002-813	0	66	0		702		7	90	2800	1.28022	103.835	1	0	2		2020-01-21	2020-01-22		2020-02-19			1	29	21	2	0		28	1	0	0	0	0	0	0	0	0	0	0	0	0	0	0	0	0	0	0	0
170226	002-11356	0	35	0		702		7	90	2076	1.3221	103.847		0	2		2020-02-05	2020-02-09		2020-02-24			4	19	20	2	0		15	0
170228	002-11387	0	28	0		702		7	90		1.35346	103.815		0	2					2020-02-20					20	2	0			0
170231	002-11278	0	53	0		702		7	90	2076	1.3221	103.847		0	2		2020-01-30	2020-02-06		2020-03-02			7	32	21	2	0		25	0
170233	000-1-104	0	26	0		702		7	90		1.35346	103.815	0	0			2020-02-11	2020-02-14		2020-03-02			3	20	20	2	0		17	0
170234	002-13015	1	68	0		702		7	90	2940	1.32161	103.846	0	0	2		2020-02-16	2020-02-27		2020-03-06			11	19	20	2	0		8	0
170239	002-5258	1	31	0		702		7	90	2076	1.3221	103.847		0	2		2020-01-30	2020-01-31		2020-02-27			1	28	20	2	0		27	0
170241	000-1-91	0	46	0		702		7	90	2079	1.29508	103.783	0	0			2020-02-03	2020-02-10		2020-02-26			7	23	20	2	0		16	0
170245	002-11283	0	51	0		702		7	90	2076	1.3221	103.847		0	2		2020-01-29	2020-02-06		2020-02-16			8	18	21	2	0		10	0
170250	000-1-98	0	57	0		702		7	90	1516	1.3411	103.704	0	0			2020-02-06	2020-02-12		2020-03-04			6	27	20	2	0		21	0
170251	002-2883	0	56	0		702		7	90	2284	1.37136	103.945	1	0	2		2020-01-25	2020-01-26		2020-02-20			1	26	20	2	0		25	0
170253	000-1-93	1	54	0		702		7	90	2076	1.3221	103.847		0						2020-03-01					20	2	0			0
170255	002-8438	1	39	0		702		7	90	2726	1.3955	103.893	0	0	2		2020-01-30	2020-02-02		2020-02-17			3	18	20	2	0		15	0
170259	000-1-108	0	29	0		702		7	90	1935	1.2935	103.803		0			2020-02-12	2020-02-15		2020-03-07			3	24	20	2	0		21	0
170262	000-1-107	0	43	0		702		7	90	1786	1.33983	103.856		0			2020-02-09	2020-02-14		2020-02-26			5	17	20	2	0		12	0
170263	000-1-101	0	28	0		702		7	90		1.35346	103.815		0						2020-02-20					20	2	0			0
170264	002-6285	1	32	0		702		7	90	2076	1.3221	103.847		0	2		2020-01-30	2020-02-03		2020-02-15			4	16	21	2	0		12	0
170266	002-4490	0	38	0		702		7	90	2075	1.29648	103.826		0	2		2020-01-23	2020-01-29		2020-02-20			6	28	20	2	0		22	0
170271	002-11412	0	43	0		702		7	90	1786	1.33983	103.856		0	2		2020-02-09	2020-02-14		2020-02-26			5	17	20	2	0		12	0
170272	000-1-65	1	28	0		702		7	90	2800	1.28022	103.835		0			2020-01-29	2020-02-03		2020-02-22			5	24	20	2	0		19	1	0	0	0	0	0	0	0	0	0	0	0	0	0	0	0	0	0	0	0
170275	000-1-61	1	31	0		702		7	90	2076	1.3221	103.847		0			2020-01-30	2020-01-31		2020-02-27			1	28	20	2	0		27	0
170282	002-11360	0	34	0		702		7	90	2076	1.3221	103.847	0	0	2		2020-02-01	2020-02-10		2020-02-17			9	16	20	2	0		7	0
170285	000-1-103	1	79	0		702		7	90	1934	1.35387	103.86	0	0			2020-01-30			2020-02-29				30	20	2	0			0
170290	000-1-89	0	39	0		702		7	90	2076	1.3221	103.847		0			2020-02-06			2020-03-07				30	20	2	0			0
170291	000-1-96	0	61	0		702		7	90	2076	1.3221	103.847		0			2020-02-07	2020-02-12		2020-02-26			5	19	20	2	0		14	1	0	0	0	0	0	0	0	0	0	0	0	0	0	0	0	0	0	0	0
170293	000-1-94	0	30	0		702		7	90	2076	1.3221	103.847		0						2020-02-26					20	2	0			0
170297	002-11388	1	56	0		702		7	90		1.35346	103.815		0	2					2020-03-02					20	2	0			0
170299	002-6282	1	44	0		702		7	90	2800	1.28022	103.835		0	2		2020-02-02	2020-02-03		2020-02-18			1	16	20	2	0		15	0
1702105	002-11419	0	1	0		702		7	90	1520	1.31049	103.847		0	2					2020-02-18					20	2	0			0
1702108	000-1-111	0	35	0		702		7	90	2076	1.3221	103.847		0			2020-02-10	2020-02-12		2020-02-25			2	15	20	2	0		13	0
1702109	000-1-110	0	1	0		702		7	90	1520	1.31049	103.847		0						2020-02-18					20	2	0			0
1702111	002-4489	1	47	0		702		7	90	572	1.32235	103.847		0	2		2020-01-30	2020-01-30		2020-02-17			0	18	20	2	0		18	0
1702113	000-1-165	0	53	0		702		7	90	2076	1.3221	103.847		0			2020-01-30	2020-02-06		2020-03-02			7	32	21	2	0		25	0
1702114	000-1-136	0	66	0		702		7	90	2800	1.28022	103.835	1	0			2020-01-21	2020-01-22		2020-02-19			1	29	21	2	0		28	1	0	0	0	0	0	0	0	0	0	0	0	0	0	0	0	0	0	0	0
1702117	000-1-102	1	56	0		702		7	90		1.35346	103.815		0						2020-03-02					20	2	0			0
1702122	000-1-179	0	27	0		702		7	90	2076	1.3221	103.847		0			2020-01-21	2020-02-06		2020-02-14			16	24	90	2	0		8	0
1702123	000-1-117	1	58	0		702		7	90	2076	1.3221	103.847	0	0			2020-01-23	2020-02-18		2020-02-25			26	33	20	2	0		7	0
1702131	000-1-118	0	38	0		702		7	90	2115	1.33375	103.743	0	0			2020-02-17	2020-02-25		2020-03-07			8	19	20	2	0		11	0
1702135	002-11371	0	30	0		702		7	90	2076	1.3221	103.847		0	2					2020-02-26					20	2	0			0
1702137	002-11363	0	37	0		702		7	90	2076	1.3221	103.847		0	2		2020-02-07	2020-02-11		2020-02-28			4	21	20	2	0		17	0
1702138	002-11870	0	41	0		702		7	90	2076	1.3221	103.847	0	0	2					2020-02-28					20	2	0			0
1702139	002-11369	1	54	0		702		7	90	2076	1.3221	103.847		0	2					2020-03-01					20	2	0			0
1702140	002-11361	0	46	0		702		7	90	2079	1.29508	103.783	0	0	2		2020-02-03	2020-02-10		2020-02-26			7	23	20	2	0		16	0
1702142	000-1-90	0	34	0		702		7	90	2076	1.3221	103.847	0	0			2020-02-01	2020-02-10		2020-02-17			9	16	20	2	0		7	0
1702143	000-1-57	0	38	0		702		7	90	2075	1.29648	103.826		0			2020-01-23	2020-01-29		2020-02-20			6	28	20	2	0		22	0
1702144	002-11287	0	54	0		702		7	90	2726	1.3955	103.893		0	2		2020-01-30	2020-02-07		2020-03-07			8	37	20	2	0		29	0
1702145	002-13019	0	36	0		702		7	90	2076	1.3221	103.847		0	2					2020-03-07					20	2	0			0
1702146	000-1-167	0	51	0		702		7	90	2076	1.3221	103.847		0			2020-01-29	2020-02-06		2020-02-16			8	18	21	2	0		10	0
1702147	000-1-122	0	12	0		702		7	90	1519	1.31056	103.847	0	0			2020-02-21	2020-02-26		2020-03-07			5	15	20	2	0		10	0
1702149	002-8436	0	53	0		702		7	90	573	1.34032	103.95	0	0	2		2020-01-23	2020-02-01		2020-02-17			9	25	20	2	0		16	0
1702159	002-11400	0	26	0		702		7	90		1.35346	103.815	0	0	2		2020-02-11	2020-02-14		2020-03-02			3	20	20	2	0		17	0
1702160	002-11357	0	39	0		702		7	90	2076	1.3221	103.847		0	2		2020-02-06			2020-03-07				30	20	2	0			0
1702162	002-11381	1	51	0		702		7	90	96	1.36897	103.857	0	0	2		2020-02-08	2020-02-12		2020-03-01			4	22	20	2	0		18	0
1702165	000-1-113	0	32	0		702		7	90	2076	1.3221	103.847		0						2020-02-24					20	2	0			0
1702166	002-11404	0	40	0		702		7	90	3298	1.4466	103.802		0	2		2020-02-10	2020-02-14		2020-02-27			4	17	20	2	0		13	0
1702167	002-11355	1	2	0		702		7	90	1520	1.31049	103.847		0	2			2020-02-07		2020-02-14					20	2	0		7	0
1702168	000-1-100	1	61	0		702		7	90		1.35346	103.815		0						2020-02-17					20	2	0			0
1702171	000-1-77	1	39	0		702		7	90	2726	1.3955	103.893	0	0			2020-01-30	2020-02-02		2020-02-17			3	18	20	2	0		15	0
1702172	000-1-105	0	25	0		702		7	90	1006	1.3937	103.876		0			2020-02-01			2020-03-05				33	20	2	0			0
1702173	002-13018	0	24	0		702		7	90	2076	1.3221	103.847		0	2		2020-02-27	2020-02-27		2020-03-05			0	7	20	2	0		7	0
1702177	002-12054	1	58	0		702		7	90	2076	1.3221	103.847	0	0	2		2020-01-23	2020-02-18		2020-02-25			26	33	20	2	0		7	0
1702183	000-1-97	1	51	0		702		7	90	96	1.36897	103.857	0	0			2020-02-08	2020-02-12		2020-03-01			4	22	20	2	0		18	0
1702184	000-1-56	1	47	0		702		7	90	572	1.32235	103.847		0			2020-01-30	2020-01-30		2020-02-17			0	18	20	2	0		18	0
1702188	002-11402	0	25	0		702		7	90	1006	1.3937	103.876		0	2		2020-02-01			2020-03-05				33	20	2	0			0
1702192	002-12056	0	38	0		702		7	90	2115	1.33375	103.743	0	0	2		2020-02-17	2020-02-25		2020-03-07			8	19	20	2	0		11	0
1702199	000-1-109	1	71	0		702		7	90	2076	1.3221	103.847		0						2020-02-29					20	2	0			0
1702202	002-11869	1	30	0		702		7	90	1352	1.37487	103.886	0	0	2		2020-02-16	2020-02-21		2020-03-02			5	15	20	2	0		10	0
1702203	000-1-75	0	53	0		702		7	90	573	1.34032	103.95	0	0			2020-01-23	2020-02-01		2020-02-17			9	25	20	2	0		16	0
1702204	002-11373	0	55	0		702		7	90	2076	1.3221	103.847		0	2					2020-02-25					20	2	0			0
1702208	000-1-55	0	31	0		702		7	90	1515	1.33727	103.737		0			2020-01-28	2020-01-30		2020-02-17			2	20	20	2	0		18	0
1702213	000-1-123	1	68	0		702		7	90	2940	1.32161	103.846	0	0			2020-02-16	2020-02-27		2020-03-06			11	19	20	2	0		8	0
1702214	000-1-47	0	56	0		702		7	90	2284	1.37136	103.945	1	0			2020-01-25	2020-01-26		2020-02-20			1	26	20	2	0		25	0
1702223	002-7211	0	27	0		702		7	90	2076	1.3221	103.847		0	2		2020-01-21	2020-02-06		2020-02-14			16	24	90	2	0		8	0
1702224	000-1-45	1	56	0		702		7	90		1.35346	103.815	1	0			2020-01-24	2020-01-26		2020-02-18			2	25	20	2	0		23	0
1702225	002-1639	1	56	0		702		7	90		1.35346	103.815	1	0	2		2020-01-24	2020-01-26		2020-02-18			2	25	20	2	0		23	0
1702227	002-11386	1	61	0		702		7	90		1.35346	103.815		0	2					2020-02-17					20	2	0			0
1702232	002-11383	1	44	0		702		7	90	2944	1.27654	103.843		0	2		2020-02-09	2020-02-12		2020-02-25			3	16	20	2	0		13	0
1702233	002-11380	0	61	0		702		7	90	2076	1.3221	103.847		0	2		2020-02-07	2020-02-12		2020-02-26			5	19	20	2	0		14	1	0	0	0	0	0	0	0	0	0	0	0	0	0	0	0	0	0	0	0
1702239	002-11868	0	32	0		702		7	90	2076	1.3221	103.847		0	2					2020-02-24					20	2	0			0
1702242	000-1-166	1	52	0		702		7	90	2076	1.3221	103.847		0			2020-02-03	2020-02-07		2020-02-18			4	15	21	2	0		11	0
1702243	000-1-114	1	30	0		702		7	90	1352	1.37487	103.886	0	0			2020-02-16	2020-02-21		2020-03-02			5	15	20	2	0		10	0
1702251	000-1-87	1	2	0		702		7	90	1520	1.31049	103.847		0				2020-02-07		2020-02-14					20	2	0		7	0
1702252	000-1-157	1	32	0		702		7	90	2076	1.3221	103.847		0			2020-01-30	2020-02-03		2020-02-15			4	16	21	2	0		12	0
1702254	002-12837	0	12	0		702		7	90	1519	1.31056	103.847	0	0	2		2020-02-21	2020-02-26		2020-03-07			5	15	20	2	0		10	0
1702258	000-1-66	1	48	0		702		7	90	1351	1.37487	103.886		0			2020-01-25	2020-02-03		2020-02-29			9	35	20	2	0		26	0
1702264	002-11289	0	37	0		702		7	90	1562	1.42457	103.838		0	2		2020-01-31	2020-02-06		2020-02-19			6	19	20	2	0		13	0
1702266	000-1-67	1	44	0		702		7	90	2800	1.28022	103.835		0			2020-02-02	2020-02-03		2020-02-18			1	16	20	2	0		15	0
1702267	000-1-95	0	55	0		702		7	90	2076	1.3221	103.847		0						2020-02-25					20	2	0			0
1702273	000-1-76	1	42	0		702		7	90	2076	1.3221	103.847	0	0			2020-02-02	2020-02-05		2020-02-19			3	17	20	2	0		14	0
1702275	002-11414	1	71	0		702		7	90	2076	1.3221	103.847		0	2					2020-02-29					20	2	0			0
1702276	000-1-88	0	35	0		702		7	90	2076	1.3221	103.847		0			2020-02-05	2020-02-09		2020-02-24			4	19	20	2	0		15	0
1702279	000-1-106	0	40	0		702		7	90	3298	1.4466	103.802		0			2020-02-10	2020-02-14		2020-02-27			4	17	20	2	0		13	0
1702280	002-6280	1	28	0		702		7	90	2800	1.28022	103.835		0	2		2020-01-29	2020-02-03		2020-02-22			5	24	20	2	0		19	1	0	0	0	0	0	0	0	0	0	0	0	0	0	0	0	0	0	0	0
1702285	002-11420	0	35	0		702		7	90	2076	1.3221	103.847		0	2		2020-02-10	2020-02-12		2020-02-25			2	15	20	2	0		13	0
1702287	002-11413	0	29	0		702		7	90	1935	1.2935	103.803		0	2		2020-02-12	2020-02-15		2020-03-07			3	24	20	2	0		21	0
1702292	002-6281	1	48	0		702		7	90	1351	1.37487	103.886		0	2		2020-01-25	2020-02-03		2020-02-29			9	35	20	2	0		26	0
1702293	000-1-127	0	36	0		702		7	90	2076	1.3221	103.847		0						2020-03-07					20	2	0			0
1702297	000-1-86	0	37	0		702		7	90	1562	1.42457	103.838		0			2020-01-31	2020-02-06		2020-02-19			6	19	20	2	0		13	0
1702299	000-1-85	0	54	0		702		7	90	2726	1.3955	103.893		0			2020-01-30	2020-02-07		2020-03-07			8	37	20	2	0		29	0
1702300	002-8437	1	42	0		702		7	90	2076	1.3221	103.847	0	0	2		2020-02-02	2020-02-05		2020-02-19			3	17	20	2	0		14	0
1702301	002-7042	0	0.5	0		702		7	90	1520	1.31049	103.847		0	2					2020-02-22					21	2	0			0
1702305	002-11282	1	52	0		702		7	90	2076	1.3221	103.847		0	2		2020-02-03	2020-02-07		2020-02-18			4	15	21	2	0		11	0
1702307	000-1-92	0	37	0		702		7	90	2076	1.3221	103.847		0			2020-02-07	2020-02-11		2020-02-28			4	21	20	2	0		17	0
1702317	002-11399	1	79	0		702		7	90	1934	1.35387	103.86	0	0	2		2020-01-30			2020-02-29				30	20	2	0			0
1702318	000-1-159	0	0.5	0		702		7	90	1520	1.31049	103.847		0						2020-02-22					21	2	0			0
17041	002-5516	1	29	0		704	757	7	90	315	21.3182	105.666		0	2			2020-01-31		2020-02-18					20	2	0		18	0
17042	000-1-62	1	29	0		704	757	7	90	315	21.3182	105.666		0				2020-01-31		2020-02-18					20	2	0		18	0
17043	000-1-60	1	25	0		704	342	7	90	1350	12.2378	109.194	0	0			2020-01-18	2020-01-27					9		20	2	0			1	0	0	0	0	0	0	0	0	0	0	0	0	0	0	0	0	0	0	0
17044	000-1-64	0	30	0		704	757	7	90	1981	21.407	105.654		0				2020-01-30		2020-02-10					20	2	0		11	0
17045	002-3388	0	29	0		704	757	7	90		21.3	105.6		0	2					2020-02-10					20	2	0			0
17046	002-6491	1	49	0		704	757	7	90	2825	21.2762	105.679		0	2		2020-02-03	2020-02-04		2020-02-20			1	17	20	2	0		16	1	0	0	0	0	0	0	0	0	0	0	0	0	0	0	0	0	0	0	0
17047	000-1-71	1	16	0		704	757	7	90	315	21.3182	105.666		0				2020-02-04		2020-02-20					20	2	0		16	1	0	0	0	0	0	0	0	0	0	0	0	0	0	0	0	0	0	0	0
17048	000-1-68	1	42	0		704	757	7	90	2825	21.2762	105.679		0						2020-02-18					20	2	0			0
170410	002-3411	1	25	0		704	696	7	90	2980	19.8067	105.785		0	2										20	2	0			0
170411	002-11027	1	29	0		704	757	7	90	2982	21.3274	105.63	0	0	2					2020-02-18					20	2	0			0
170412	000-1-50	0	29	0		704	757	7	90		21.3	105.6		0						2020-02-10					20	2	0			0
170413	000-1-52	1	25	0		704	696	7	90	2980	19.8067	105.785		0											20	2	0			0
170414	000-1-82	1	55	0		704	757	7	90	2825	21.2762	105.679	0	0			2020-02-04	2020-02-04		2020-02-18			0	14	20	2	0		14	1	0	0	0	0	0	0	0	0	0	0	0	0	0	0	0	0	0	0	0
170415	002-843	0	28	0		704	342	7	90	2116	12.2388	109.197	0	1	2		2020-01-20	2020-01-22		2020-01-28			2	8	20	2	0		6	0
170416	000-1-43	0	66	0		704	342	7	90	2116	12.2388	109.197	0	1			2020-01-17	2020-01-22		2020-02-12			5	26	20	2	0		21	0
170417	002-6279	0	30	0		704	757	7	90	1981	21.407	105.654		0	2			2020-01-30		2020-02-10					20	2	0		11	0
170418	000-1-84	0	50	0		704	757	7	90	2825	21.2762	105.679		0			2020-02-11			2020-02-26				15	20	2	0			1	0	0	0	0	0	0	0	0	0	0	0	0	0	0	0	0	0	0	0
170419	000-1-51	1	23	0		704	757	7	90		21.3	105.6		0						2020-02-10					20	2	0			0
170420	000-1-81	1	29	0		704	757	7	90	2982	21.3274	105.63	0	0						2020-02-18					20	2	0			0
170421	002-841	0	66	0		704	342	7	90	2116	12.2388	109.197	0	1	2		2020-01-17	2020-01-22		2020-02-12			5	26	20	2	0		21	0
170422	002-11028	1	55	0		704	757	7	90	2825	21.2762	105.679	0	0	2		2020-02-04	2020-02-04		2020-02-18			0	14	20	2	0		14	1	0	0	0	0	0	0	0	0	0	0	0	0	0	0	0	0	0	0	0
170423	002-11029	1	0.25	0		704	757	7	90	2445	21.2847	105.619	0	0	2		2020-02-06			2020-02-20				14	20	2	0			1	0	0	0	0	0	0	0	0	0	0	0	0	0	0	0	0	0	0	0
170424	002-11030	0	50	0		704	757	7	90	2825	21.2762	105.679		0	2		2020-02-11			2020-02-26				15	20	2	0			1	0	0	0	0	0	0	0	0	0	0	0	0	0	0	0	0	0	0	0
170425	002-6294	1	42	0		704	757	7	90	2825	21.2762	105.679		0	2					2020-02-18					20	2	0			0
170426	002-6492	1	16	0		704	757	7	90	315	21.3182	105.666		0	2			2020-02-04		2020-02-20					20	2	0		16	1	0	0	0	0	0	0	0	0	0	0	0	0	0	0	0	0	0	0	0
170427	000-1-83	1	0.25	0		704	757	7	90	2445	21.2847	105.619	0	0			2020-02-06			2020-02-20				14	20	2	0			1	0	0	0	0	0	0	0	0	0	0	0	0	0	0	0	0	0	0	0
170428	000-1-44	0	28	0		704	342	7	90	2116	12.2388	109.197	0	1			2020-01-20	2020-01-22		2020-01-28			2	8	20	2	0		6	0
170429	000-1-59	0	73	0		704		7	181	1322	10.7784	106.694	0	0			2020-01-26	2020-01-31		2020-02-21			5	26	20	2	0		21	1	0	0	0	0	0	0	0	0	0	0	0	0	0	0	1	0	0	0	0
170431	002-5228	1	25	0		704	342	7	90	1350	12.2378	109.194	0	0	2		2020-01-18	2020-01-27					9		20	2	0			1	0	0	0	0	0	0	0	0	0	0	0	0	0	0	0	0	0	0	0
170432	002-5227	0	73	0		704		7	181	1322	10.7784	106.694	0	0	2		2020-01-26	2020-01-31		2020-02-21			5	26	20	2	0		21	1	0	0	0	0	0	0	0	0	0	0	0	0	0	0	1	0	0	0	0
170433	000-1-70	1	49	0		704	757	7	90	2825	21.2762	105.679		0			2020-02-03	2020-02-04		2020-02-20			1	17	20	2	0		16	1	0	0	0	0	0	0	0	0	0	0	0	0	0	0	0	0	0	0	0
170434	002-3389	1	23	0		704	757	7	90		21.3	105.6		0	2					2020-02-10					20	2	0			0
1756160	000-1-42101	0	28	0		756	236	7	90		46.221	6.13354		0						2020-03-03					90	2	0			0
1756506	000-1-42453	0	49	0		756	747	7	90		46.5725	6.65885		0						2020-03-04					90	2	0			0
176463	002-850	0	51	0		764	69	7	90	194	13.7666	100.536		0	2		2020-01-20	2020-01-28		2020-02-05			8	16	21	2	0		8	1	0	0	0	0	0	0	0	0	0	0	0	0	0	0	0	0	0	0	0
176467	000-1-138	0	51	0		764	69	7	90	194	13.7666	100.536		0			2020-01-20	2020-01-28		2020-02-05			8	16	21	2	0		8	1	0	0	0	0	0	0	0	0	0	0	0	0	0	0	0	0	0	0	0
18404290	000-1-28	0	74.5	1		840	765	444	90	1564	47.4913	-121.804		0					2020-03-01						19	1	1			0
18408062	000-1-180	0	54.5	1		840	765	774	90	2814	48.0482	-121.696		0											90	2	0			0
18408473	000-1-38	1	84.5	1		840	765	444	90	1564	47.4913	-121.804		0					2020-03-05						19	1	1			0
184000000	005-32	1	74.5	1		840	765	444	90	1564	47.4913	-121.804		0	1				2020-03-01						18	1	1			0
184000000	005-48	1	84.5	1		840	765	444	90	1564	47.4913	-121.804		0	1				2020-02-26						18	1	1			0
184000000	000-1-31	1	74.5	1		840	765	444	90	1564	47.4913	-121.804		0					2020-03-01						19	1	1			0
184000000	005-906	0	54.5	1		840	765	774	90	2814	48.0482	-121.696		0	1										90	2	0			0
184000000	000-1-33	0	74.5	1		840	765	444	90	1564	47.4913	-121.804		0					2020-02-29						19	1	1			0
184000000	000-1-27	0	54.5	1		840	765	7	90	2718	47.6097	-122.333		0					2020-02-26						19	1	1			0
184000000	005-5	1	84.5	1		840	765	444	90	1564	47.4913	-121.804		0	1				2020-03-01						18	1	1			0
184000000	000-1-30	0	54.5	1		840	765	444	90	1564	47.4913	-121.804		0					2020-02-26						19	1	1			0
184000000	000-1-39	1	74.5	1		840	765	444	90	1564	47.4913	-121.804		0					2020-03-06						19	1	1			0
184000000	000-1-29	1	74.5	1		840	765	444	90	1564	47.4913	-121.804		0					2020-03-06						19	1	1			0
184000000	000-1-25	0	74.5	1		840	765	444	90	1564	47.4913	-121.804		0					2020-03-02						19	1	1			0
184000000	000-1-26	1	84.5	1		840	765	7	90	2718	47.6097	-122.333		0					2020-03-06						19	1	1			0
184000000	000-1-19	0	66	0		840	338	82	90	367	38.207	-84.2171		0											18	1	1			0
184000000	005-23555	0	74.5	1		840	479	274	90	926	32.4738	-104.3		0	1				2020-03-22						4	1	1			0
184000000	005-47	0	54.5	1		840	765	444	90	1564	47.4913	-121.804		0	1				2020-02-26						18	1	1			0
184100000	005-1423	0	66	0		840	338	82	90	367	38.207	-84.2171		0	1										18	1	1			0
184100000	005-192	1	84.5	1		840	765	444	90	1564	47.4913	-121.804		0	1				2020-03-05						18	1	1			0
184100000	005-82	1	94.5	1		840	765	444	90	1564	47.4913	-121.804		0	1				2020-03-03						18	1	1			0
184100000	005-279	0	94.5	1		840	765	444	90	1564	47.4913	-121.804		0	1				2020-03-08						18	1	1			0
184100000	000-1-36	0	84.5	1		840	765	444	90	1564	47.4913	-121.804		0					2020-03-09						19	1	1			0
184100000	000-1-32	1	84.5	1		840	765	444	90	1564	47.4913	-121.804		0					2020-02-26						19	1	1			0
184100000	005-30	1	84.5	1		840	765	7	90	2718	47.6097	-122.333		0	1				2020-03-06						18	1	1			0
184100000	005-31	0	74.5	1		840	765	444	90	1564	47.4913	-121.804		0	1				2020-03-01						18	1	1			0
184100000	005-190	0	74.5	1		840	765	444	90	1564	47.4913	-121.804		0	1				2020-03-02						18	1	1			0
184100000	005-191	0	84.5	1		840	765	444	90	1564	47.4913	-121.804		0	1				2020-03-09						18	1	1			0
184100000	005-193	1	74.5	1		840	765	444	90	1564	47.4913	-121.804		0	1				2020-03-06						18	1	1			0
184100000	000-1-37	0	94.5	1		840	765	444	90	1564	47.4913	-121.804		0					2020-03-08						19	1	1			0
184100000	005-4	0	74.5	1		840	765	444	90	1564	47.4913	-121.804		0	1				2020-02-29						18	1	1			0
184100000	005-3	0	54.5	1		840	765	7	90	2718	47.6097	-122.333		0	1				2020-02-26						18	1	1			0
184100000	005-114	1	74.5	1		840	765	444	90	1564	47.4913	-121.804		0	1				2020-03-06						18	1	1			0
184100000	000-1-34	1	94.5	1		840	765	444	90	1564	47.4913	-121.804		0					2020-03-03						19	1	1			0
1840000000	005-50	1	44.5	1		840	765	7	90	2718	47.6097	-122.333		0	1										91	2	0			0
1840000000	000-1-35	1	84.5	1		840	765	444	90	1564	47.4913	-121.804		0					2020-03-01						19	1	1			0
1840000000	000-1-181	1	44.5	1		840	765	7	90	2718	47.6097	-122.333		0											91	2	0			0
1840000000	005-6014	1	80	0		840	750	161	90	645	44.4611	-73.0816		0	1				2020-03-19						18	1	1			0
[truncated: 194 more columns]
