# Supplementary material for: An Information-Theoretic Method for Identifying Effective Treatments and Policies at the Beginning of a Pandemic
Source: Entropy (Basel). 2024 Nov 26;26(12):1021. doi: 10.3390/e26121021 (PMC11727047; doi:10.3390/e26121021)
Supplement: Supplementary file 1 [file entropy-26-01021-s001.zip › S4 File.do]

clear

cd Z:\Desktop
use coviddata_clean_4May2020.dta 

*Install gmentropylogit or have .ado file in the same directory

*Creating a binary outcome variable
gen died1=.
replace died1=0 if newoutcome==2
replace died1=1 if newoutcome==1

***Binary model without priors
gmentropylogit died1 nsex nage bcg_nev bcg_past immsl ihepb phexp diehh
gmentropylogit died1 nsex nage bcg_nev bcg_past immsl ihepb phexp diehh, mfx gen(pred_nopr) 


***Uniform priors should produce the same results as a Binary model without priors
gen pr0=0.5
gmentropylogit died1 nsex nage bcg_nev bcg_past immsl ihepb phexp diehh, priors(pr0)
gmentropylogit died1 nsex nage bcg_nev bcg_past immsl ihepb phexp diehh, mfx priors(pr0) gen(pred_uni) 

***Introducing priors by SEX and AGE of SARS W/O MEDICAL personnel
gen prsars=0.5
*Priors for MALE: nsex==0
replace prsars=0.077 if nsex==0 & nage<=44
replace prsars=0.326 if nsex==0 & nage>44 & nage<=74
replace prsars=0.647 if nsex==0 & nage>74
*Priors for FEMALE: nsex==1
replace prsars=0.037 if nsex==1 & nage<=44
replace prsars=0.245 if nsex==1 & nage>44 & nage<=74
replace prsars=0.636 if nsex==1 & nage>74

***Binary model with priors
gmentropylogit died1 nsex nage bcg_nev bcg_past immsl ihepb phexp diehh, priors(prsars)
gmentropylogit died1 nsex nage bcg_nev bcg_past immsl ihepb phexp diehh, mfx priors(prsars) gen(pred_sars) 
