# Supplementary material for: An Information-Theoretic Method for Identifying Effective Treatments and Policies at the Beginning of a Pandemic
Source: Entropy (Basel). 2024 Nov 26;26(12):1021. doi: 10.3390/e26121021 (PMC11727047; doi:10.3390/e26121021)
Supplement: Supplementary file 1 [file entropy-26-01021-s001.zip › S5 File (gmentropylogit).ado]

/*Written by Paul Corral, Senior Economist at the World Bank. 
https://github.com/pcorralrodas/gmentropylogit
*/

*! gmentropylogit 1.0.1 November 10, 2013 PC & MT

cap prog drop gmentropylogit
program define gmentropylogit, eclass
	version 11.2
	syntax varlist(min=2 numeric fv) [if] [in] [,Mfx GENerate(string) Priors(varlist numeric max=1)]
	
	
//Mark the estimation sample

marksample touse

	
// Check to see if first variable is binary

	tokenize `varlist'
	
	qui: tab `1' if `touse'
	if r(r)!=2{
	display as error "You must specify a binary variable"
	error 498
	}
	
	if ("`priors'"!=""){
		assert inrange(`priors',0,1)
	    replace `touse' = 0 if missing(`priors')
	}
	else{
	    tempvar priors
		gen `priors' = 1/2
	}
	

	
// Local for dependent variable
local dep1 `1'
tempvar dep2
qui:gen byte `dep2'=`dep1'==0 if `touse'

local depvars `dep1' `dep2'

// obtain the independent variables
macro shift 
local indeps `*'

//Remove collinear exolanatory vars
_rmcoll `indeps' if `touse', forcedrop
local indeps  `r(varlist)'


	if "`mfx'"=="mfx" {
		//Indicate dummy variables for MFX
		local words=wordcount("`indeps'")
		tempname dummy
		matrix `dummy'=J(1,`words',0)
		
		forvalues x= 1/`words'{ 		
			capture assert ``x''==1 | ``x''==0
				if  _rc==0 {
					qui: tab ``x''
					if r(r)==2{
						matrix `dummy'[1,`x']=1
					}
				}
		}				
		mata: gme_discretemfx("`depvars'", "`indeps'", "`dummy'", "`priors'", "`touse'")
	}
	else{
		mata: gme_discrete("`depvars'", "`indeps'", "`dummy'", "`priors'", "`touse'")
	}

	
tempname b b2 V


mat `b' = r(beta)
mat `V' = r(V)
mat `b2'= r(beta2)
	
// Predicted values
if "`generate'"!=""{
	tokenize `generate'
		
	local wc=wordcount("`generate'")
	if `wc'!=1{
		display as error "You must specify a name for predicted variable, only one"
			}
	else{
		capture confirm name `1'
		if _rc!=0{
			display as error "Invalid name for new variable"
				}
		else{
			capture confirm variable `1'
			if _rc==0{
			display as error "For predicted values, specify variable not already in use"
				}
			else{
			qui: gen `generate'=. if `touse'
			
				if "`mfx'"==""{
						mata:predict_gme("`indeps'", "`b'", "`generate'", "`priors'", "`touse'")
							}
				else{
					mata:predict_gme("`indeps'", "`b2'", "`generate'", "`priors'", "`touse'")
					}
			}
			}
		}
	}


	
	
//  Matrix for  results


mat colnames `b'  = `indeps' _cons
mat colnames `V'  = `indeps' _cons
mat rownames `V'  = `indeps' _cons

// Number of observations
local N = r(N)
    
ereturn post `b' `V', depname(`dep1') obs(`N') esample(`touse')

// Statistics

//Number of observations
ereturn scalar N = r(N)
//Degs of freedom
ereturn scalar d_fm = (r(K)-1)
//Log likelihood 
ereturn scalar lnf = r(lnf)
//Log likelihood 
ereturn scalar lnf0 = r(lnf0) 
//Normalized entropy
ereturn scalar Sp = r(Sp)
//Pseudo R2
ereturn scalar R2 = (1- r(Sp))
//Entropy for probs.
ereturn scalar S = r(S)
//Entropy ratio statistic
ereturn scalar ERS = 2*r(N)*ln(2)*(1- r(Sp))
// P value for LR
ereturn scalar pv = chiprob(e(d_fm),e(ERS))

//	 Generate correct prediction percent

if "`generate'"!=""	{
tempvar correct  predicted
qui: gen byte `predicted' = `generate'>=0.5
qui: gen byte `correct' = (`predicted'==1 & `dep1'==1) | (`predicted'==0 & `dep1'==0)
qui: sum `correct'
ereturn scalar pred = r(mean)*100
}


/// Result table 

if "`mfx'"!=""{
display _newline in gr "Generalized Maximum Entropy (Logit), dF/dx" _col(52) in gr "Number of obs" _col(71) in gr "=" _col(72) in ye %7.0f e(N)
}
else{
display _newline in gr "Generalized Maximum Entropy (Logit)" _col(52) in gr "Number of obs" _col(71) in gr "=" _col(72) in ye %7.0f e(N)
}

display _col(52) in gr "Degrees of freedom" _col(71) in gr "=" _col(72) in ye %7.0f e(d_fm)
display _col(52) in gr "Entropy for probs." _col(71) in gr "=" _col(72) in ye %7.1f e(S)
display _col(52) in gr "Normalized entropy" _col(71) in gr "="  _col(72) in ye %7.4f e(Sp)
display _col(52) in gr "Ent. ratio stat." _col(71) in gr "="  _col(72) in ye %7.1f e(ERS)
display _col(52) in gr "P Val for LR" _col(71) in gr "="  _col(72) in ye %7.4f e(pv)
display _col(1) in gr "Criterion F (log L) = "  in ye e(lnf) _col(52) in gr "Pseudo R2" _col(71) in gr "=" _col(72)  in ye %7.4f e(R2)
ereturn display
if "`mfx'"!=""{
display _col(1) in gr "Partial effect for dummy is E[y|x,d=1] - E[y|x,d=0]"
}
if "`generate'"!=""{
display _col(1) in gr "Percent correctly predicted:"  in ye e(pred)
}

 
end

*mata:mata clear
version 11.2
mata: mata set matastrict on
mata:
// Discrete GME 1.0.0  Nov. 24, 2013
void predict_gme (string scalar xname, 
                  string scalar bname,
				  string scalar pname,
				  string scalar prior,
                  string scalar touse)
				  
{

	real matrix X 
	real matrix Po
	real vector  beta, newvar	
	
	X =st_data(., tokens(xname), touse)
	Po=st_data(., tokens(prior), touse)
	Po = Po,(1:-Po)
	X=X,J(rows(X),1,1)
	st_view(newvar,., tokens(pname), touse)
	beta=st_matrix(bname)

	newvar[.,1]=(Po[.,1]:*exp(quadcross(X',beta'))):/((Po[.,2]+Po[.,1]:*exp(quadcross(X',beta'))))	
}
end
*mata:mata clear
version 11.2
mata: mata set mataoptimize on
mata: mata set matastrict off

mata:

//Discrete GME optimization 1.0.0 Nov. 24, 2013

function MEdiscrete(todo, R, Y, X, v, Po, L, g, H)
{
	PSI=J(rows(Y), cols(Y),rows(v))
	B=J(1,cols(X),0)\colshape(R, cols(X))
	
	P1=quadcross(X',B')
	
	w0 = 1/3,1/3,1/3
	for (i=2; i<=cols(P1); i++){
		PSI[.,i]=quadrowsum(w0:*exp(-(quadcross(P1[.,i]',v'))))
	}
	
	P=quadrowsum((Po:*exp(-P1)))
	
	L=-(quadsum(quadcolsum((P1):*Y))+quadsum(ln(P))+quadsum(ln(PSI)))
}
end
*mata:mata clear
version 11.2
mata: mata set matastrict on
mata:
// Discrete GME 1.0.1  Dec. 15, 2013, Author: Paul Corral
void gme_discretemfx(string scalar yname, 
					 string scalar xname, 
					 string scalar dname,
					 string scalar priors,
				  	 string scalar touse) 
					 
{
	
	real matrix  Y, X, vcov, dfdz, dfdB, G, dummy, x1, x0, vcov2, Po1
	real vector beta, v1, p, PxP, MFX, p1, p0, f1, f0, grad
	real scalar K, N, s, lnf, lnf0, i, S, Sp	
	
	// Use st_data to import variables from stata
	Y=st_data(., tokens(yname), touse)
	X=st_data(., tokens(xname), touse)
	Po1=st_data(., tokens(priors), touse)
	Po1 = Po1,(1:-Po1)
	//Add constant term
	X = X, J(rows(X),1,1)
	
	// Observations
	N=rows(X)
	// Variables
	K=cols(X)
	
	// Import matrix dummy from stata
	dummy=st_matrix(dname)
	
	// Create error  vector, Symmetric error support vector

	v1=-1/sqrt(N)\0\1/sqrt(N)
	
	// Optimization	
	s=optimize_init()
	optimize_init_evaluator(s,&MEdiscrete())
	optimize_init_evaluatortype(s,"d0")
	optimize_init_which(s,"max")
	optimize_init_singularHmethod(s, "hybrid")
	optimize_init_argument(s,1,Y)
	optimize_init_argument(s,2,X)
	optimize_init_argument(s,3,v1)
	optimize_init_argument(s,4,Po1)
	optimize_init_valueid(s, "log likelihood")

	optimize_init_params(s,J(1,cols(X),0))
	beta=optimize(s)
	vcov=optimize_result_V_oim(s)
	lnf=optimize_result_value(s)
	lnf0=optimize_result_value0(s)
			
	// MFX: Generate Probabilities
	p=(Po1[.,1]:*exp(quadcross(-X',beta'))):/(Po1[.,2]:+Po1[.,1]:*exp(quadcross(-X',beta')))
	PxP = p:*(J(rows(p),cols(p),1)-p)
	MFX = mean(quadcross(PxP',beta))
	
	// Delta method for MFX covar		
	dfdz = (J(N,1,1)-p:*2):*PxP
	dfdB=X:*dfdz
	G = quadcross(beta,mean(dfdB))
		
	for(i=1; i<=K; i++)	G[i,i]=G[i,i]+mean(PxP)			
			
	//For Dummies
	for(i=1; i<=cols(dummy); i++){		
		if (dummy[,i]==1) {		
			x1 = X
			x1[,i] = J(N,1,1)
			x0 = X
			x0[,i] = J(N,1,0)
			beta

			
			p1 = (Po1[.,1]:*exp(quadcross(x1',beta'))):/(Po1[.,2]+(Po1[.,1]:*exp(quadcross(x1',beta'))))	
			
			p0 = (Po1[.,1]:*exp(quadcross(x0',beta'))):/(Po1[.,2]+(Po1[.,1]:*exp(quadcross(x0',beta'))))
			
			MFX[,i] = mean(p1) - mean(p0)
			
			f1 = mean(x1:*((-p1:+1):*p1))
			f0 = mean(x0:*((-p0:+1):*p0))
			
			grad = f1 - f0
			grad[,i] = f1[,i]
			
			G[i,] = grad			
		}
	}
		
		// Covariance matrix for MFX
		vcov2 =	G*vcov*G'
		
	// Normalized entropy
	S = -(sum(p:*log(p))+sum((1:-p):*log(1:-p)))	
	Sp = S/(rows(X)*log(cols(Y)))

	// Return results to stata
	st_matrix("r(beta)", MFX)
	st_matrix("r(V)", vcov2)
	st_matrix("r(beta2)", beta)
	st_numscalar("r(lnf)", lnf)
	st_numscalar("r(lnf0)", lnf0)
	st_numscalar("r(N)", N)
	st_numscalar("r(K)", K)
	st_numscalar("r(Sp)", Sp)
	st_numscalar("r(S)", S)
	
}
			
end

*mata:mata clear
version 11.2
mata: mata set matastrict on
mata:
// Discrete GME 1.0.0  Nov. 24, 2013
void gme_discrete(string scalar yname, 
                  string scalar xname,
                  string scalar dummy,
				  string scalar priors,
                  string scalar touse) 
			   
{
	
	real matrix  Y, X, vcov, Po1
	real vector cons, beta, v1, P
	real scalar K, N, lnf, lnf0, s, Sp, S
	
	// Use st_data to import variables from stata

	Y  =st_data(., tokens(yname), touse)
	X  =st_data(., tokens(xname), touse)
	Po1=st_data(., tokens(priors), touse)
	Po1 = Po1,(1:-Po1)
	//Add constant term
	X = X,J(rows(X),1,1)
	
	// Observations
	N=rows(X)
	// Variables
	K=cols(X)

	// Create error  vector, Symmetric error support vector
	v1=-1/sqrt(rows(Y))\0\1/sqrt(rows(Y))
	
	// Optimization	
	s=optimize_init()
	optimize_init_evaluator(s,&MEdiscrete())
	optimize_init_evaluatortype(s,"d0")
	optimize_init_which(s,"max")
	optimize_init_singularHmethod(s, "hybrid")
	optimize_init_argument(s,1,Y)
	optimize_init_argument(s,2,X)
	optimize_init_argument(s,3,v1)
	optimize_init_argument(s,4,Po1)
	optimize_init_valueid(s, "log likelihood")

	optimize_init_params(s,J(1,cols(X),0))
	beta=optimize(s)
	vcov=optimize_result_V_oim(s)
	lnf=optimize_result_value(s)
	lnf0=optimize_result_value0(s)
			
	// Normalized entropy	
	
	P=(Po1[.,1]:*exp(quadcross(-X',beta'))):/(Po1[.,2]:+Po1[.,1]:*exp(quadcross(-X',beta')))
	
	S=-(sum(P:*log(P))+sum((1:-P):*log((1:-P))))
	Sp=S/(rows(X)*log(cols(Y)))
			
	// Return results to stata
	st_matrix("r(beta)", beta)
	st_matrix("r(V)", vcov)
	st_numscalar("r(lnf)", lnf)
	st_numscalar("r(lnf0)", lnf0)
	st_numscalar("r(N)", N)
	st_numscalar("r(K)", K)
	st_numscalar("r(Sp)", Sp)
	st_numscalar("r(S)", S)	
}
end


	
